# Supplementary material for: Disciplinary trends in the use of the Delphi method: A bibliometric analysis
Source: PLoS One. 2023 Aug 15;18(8):e0289009. doi: 10.1371/journal.pone.0289009 (PMC10427003; doi:10.1371/journal.pone.0289009)
Supplement: S1 Data — (XLSX) [file pone.0289009.s001.xlsx]

## Sheet: Clean Data
Refid	Type	studyID	Title	Year	Journal name	Database	classification	decade	class_name	recoded_name	med_sub_name
1	Yes_Application	Zweers, et al., 2012{#1}	Causality methods in cosmetovigilance: comparison of Colipa and PLM versus global introspection	2012	Regul Toxicol Pharmacol	PubMed 21 June 2022	RA1190	2010s	Medicine	Medicine	Public Aspects of Medicine
2	Yes_Application	Zwaan, et al., 2012{#2}	Relating faults in diagnostic reasoning with diagnostic errors and patient harm	2012	Acad Med	PubMed 21 June 2022	R11	2010s	Medicine	Medicine	Medicine (General)
3	Yes_Application	Zunker, et al., 2012{#3}	A modified Delphi to identify the significant works pertaining to the understanding of reading comprehension and content analysis of the identified works	2012	Literacy Research and Instruction	PsycInfo 22 June 2022	LB1050	2010s	Education	Other	#N/A
4	Yes_Application	Zumsteg, et al., 2012{#4}	Quality of care indicators for the structure and organization of inpatient rehabilitation care of children with traumatic brain injury	2012	Arch Phys Med Rehabil	PubMed 21 June 2022	RM845	2010s	Medicine	Medicine	Therapeutics, Pharmacology
5	Yes_Application	Zou, et al., 2012{#5}	A Study of Functional Planning of Groundwater Nitrate Content Using GIS and Fuzzy Clustering Analysis	2012	Sensor Letters	WoS 23 June	TA165	2010s	Technology	Science and Technology	#N/A
6	Yes_Application	Zimmermann, et al., 2012{#6}	Integrating Delphi and participatory backcasting in pursuit of trustworthiness - The case of electric mobility in Germany	2012	Technological Forecasting and Social Change	WoS 23 June	T174	2010s	Technology	Science and Technology	#N/A
8	Yes_Application	Zevin, et al., 2012{#8}	A consensus-based framework for design, validation, and implementation of simulation-based training curricula in surgery	2012	J Am Coll Surg	PubMed 21 June 2022	RD1	2010s	Medicine	Medicine	Surgery
10	Yes_Application	Zafar, et al., 2012{#10}	Consensus-based standards for best supportive care in clinical trials in advanced cancer	2012	Lancet Oncol	PubMed 21 June 2022	RC254.A1	2010s	Medicine	Medicine	Internal Medicine
11	Yes_Application	Yun, et al., 2012{#11}	Model and methods for comprehensive measurement of the low-carbon status of China's oil and gas enterprises	2012	Petroleum Science	WoS 23 June	TN860	2010s	Technology	Science and Technology	#N/A
12	Yes_Application	Yu, et al., 2012{#12}	The Landscape of Family Business Outcomes: A Summary and Numerical Taxonomy of Dependent Variables	2012	Family Business Review	BSC.22june	HD2346.U5	2010s	Social sciences	Social sciences	#N/A
13	Yes_Application	Yousefy, et al., 2012{#13}	Developing a clinical performance logbook for nursing students receiving cardiac care field training	2012	J Educ Health Promot	PubMed 21 June 2022	RA440.A1	2010s	Medicine	Medicine	Public Aspects of Medicine
15	Yes_Application	Yik, et al., 2012{#15}	A Delphi study on building services engineers' core competence and statutory role in Hong Kong	2012	Journal of Facilities Management	BSC.22june	TS155.A1	2010s	Technology	Science and Technology	#N/A
16	Yes_Application	Yeung, et al., 2012{#16}	ACR Appropriateness Criteria® ipsilateral radiation for squamous cell carcinoma of the tonsil	2012	Head Neck	PubMed 21 June 2022	RD523	2010s	Medicine	Medicine	Surgery
17	Yes_Application	Yelin, et al., 2012{#17}	A COMPUTERIZED RISK EVALUATION MODEL FOR PUBLIC-PRIVATE PARTNERSHIP (PPP) PROJECTS AND ITS APPLICATION	2012	International Journal of Strategic Property Management	BSC.22june	HD1361	2010s	Social sciences	Social sciences	#N/A
18	Yes_Application	Yasin, et al., 2012{#18}	The Formation of Indicators on Engineering Laboratory Management	2012	International Education Studies	ERIC.22june	L11	2010s	Education	Other	#N/A
19	Yes_Application	Yasamis-Speroni, et al., 2012{#19}	Evaluating the Quality Performance of Pavement Contractors	2012	Journal of Construction Engineering and Management	WoS 23 June	TA1	2010s	Technology	Science and Technology	#N/A
20	Yes_Methodological	Yang, et al., 2012{#20}	CLOUD DELPHI METHOD	2012	International Journal of Uncertainty, Fuzziness & Knowledge-Based Systems	BSC.22june	Q375	2010s	Science	Science and Technology	#N/A
22	Yes_Application	Yang, et al., 2012{#22}	Applying Fuzzy ANP to Construct an Analytical Model for Product Bundles	2012	Applied Mathematics & Information Sciences	WoS 23 June	QA1	2010s	Science	Science and Technology	#N/A
23	Yes_Application	Yang, et al., 2012{#23}	The selection of Supplemental Grouting Methods for Disaster Prevention in Rapid Transit Underground Tunnel Excavation	2012	Disaster Advances	WoS 23 June	Missing	2010s	Technology	Science and Technology	#N/A
24	Yes_Application	Yamada, et al., 2012{#24}	Essential roles of clinical nurse instructors in Japan: a Delphi study	2012	Nurs Health Sci	PubMed 21 June 2022	RT1	2010s	Medicine	Medicine	Nursing
25	Yes_Application	Yam, et al., 2012{#25}	Framework and components for effective discharge planning system: a Delphi methodology	2012	BMC Health Serv Res	PubMed 21 June 2022	RA440.85	2010s	Medicine	Medicine	Public Aspects of Medicine
26	Yes_Application	Xu, et al., 2012{#26}	Application of case classification in healthcare quality assessment in China	2012	Health Inf Manag	PubMed 21 June 2022	RA976	2010s	Medicine	Medicine	Public Aspects of Medicine
27	Yes_Methodological	Xie, et al., 2012{#27}	Group decision-making in an unconventional emergency situation using agile Delphi approach	2012	Information Technology & Management	WoS 23 June	T58.64	2010s	Technology	Science and Technology	#N/A
28	Yes_Application	Xie, et al., 2012{#28}	Patient management, and time and health care resource utilization associated with the use of intravenous bisphosphonates for patients with metastatic bone disease: a Delphi study	2012	Hosp Pract (1995)	PubMed 21 June 2022	R11	2010s	Medicine	Medicine	Medicine (General)
29	Yes_Application	Xia, et al., 2012{#29}	IDENTIFICATION OF SELECTION CRITERIA FOR OPERATIONAL VARIATIONS OF THE DESIGN-BUILD SYSTEM: A DELPHI STUDY IN CHINA	2012	Journal of Civil Engineering and Management	WoS 23 June	TA1	2010s	Technology	Science and Technology	#N/A
30	Yes_Application	Xia, et al., 2012{#30}	Measuring complexity for building projects: a Delphi study	2012	Engineering Construction & Architectural Management (09699988)	BSC.22june	HD9715.A1	2010s	Social sciences	Social sciences	#N/A
31	Yes_Application	Wu, et al., 2012{#31}	Development priority zoning (DPZ)-led scenario simulation for regional land use change: The case of Suichang County, China	2012	Habitat International	BSC.22june	GF101	2010s	Geography and anthropology	Social sciences	#N/A
32	Yes_Application	Wu, et al., 2012{#32}	A conceptual framework for future research on mode of delivery	2012	Matern Child Health J	PubMed 21 June 2022	RJ102	2010s	Medicine	Medicine	Pediatrics
33	Yes_Application	Wu, et al., 2012{#33}	Evaluation for the ecological quality status of coastal waters in East China Sea using fuzzy integrated assessment method	2012	Mar Pollut Bull	PubMed 21 June 2022	GC1080	2010s	Geography and anthropology	Social sciences	#N/A
34	Yes_Application	Wright, et al., 2012{#34}	Determining the "Essentials" for an Undergraduate Sustainability Degree Program: A Delphi Study at Dalhousie University	2012	Journal of Education for Sustainable Development	ERIC.22june	GE70	2010s	Geography and anthropology	Social sciences	#N/A
36	Yes_Application	Woollard, et al., 2012{#36}	Seeking impact of medical schools on health: meeting the challenges of social accountability	2012	Med Educ	PubMed 21 June 2022	R735.A1	2010s	Medicine	Medicine	Medicine (General)
38	Yes_Application	Wong, et al., 2012{#38}	Defining Content for a Competency-based (CanMEDS) Postgraduate Curriculum in Ambulatory Care: a Delphi Study	2012	Can Med Educ J	PubMed 21 June 2022	R735.A1	2010s	Medicine	Medicine	Medicine (General)
39	Yes_Application	Wolfson, et al., 2012{#39}	ACR Appropriateness Criteria® role of adjuvant therapy in the management of early stage cervical cancer	2012	Gynecol Oncol	PubMed 21 June 2022	RC280.G5	2010s	Medicine	Medicine	Internal Medicine
40	Yes_Application	Wittman, et al., 2012{#40}	Linking Local Food Systems and the Social Economy? Future Roles for Farmers' Markets in Alberta and British Columbia	2012	Rural Sociology	WoS 23 June	HT401	2010s	Social sciences	Social sciences	#N/A
41	Yes_Application	Witt, et al., 2012{#41}	Effectiveness Guidance Document (EGD) for acupuncture research - a consensus document for conducting trials	2012	BMC Complement Altern Med	PubMed 21 June 2022	R733	2010s	Medicine	Medicine	Medicine (General)
42	Yes_Application	Wilson, et al., 2012{#42}	Quality nursing care in Australian paediatric hospitals: a Delphi approach to identifying indicators	2012	J Clin Nurs	PubMed 21 June 2022	RT41	2010s	Medicine	Medicine	Nursing
43	Yes_Application	Wildfire, et al., 2012{#43}	Development and validation of the Composite Asthma Severity Index--an outcome measure for use in children and adolescents	2012	J Allergy Clin Immunol	PubMed 21 June 2022	RC583	2010s	Medicine	Medicine	Internal Medicine
44	Yes_Application	Wentholt, et al., 2012{#44}	Defining European preparedness and research needs regarding emerging infectious animal diseases: results from a Delphi expert consultation	2012	Prev Vet Med	PubMed 21 June 2022	F601	2010s	Local History of Americas	Other	#N/A
45	Yes_Methodological	Wenmackers, et al., 2012{#45}	Probability of inconsistencies in theory revision A multi-agent model for updating logically interconnected beliefs under bounded confidence	2012	European Physical Journal B	WoS 23 June	QC173.45	2010s	Science	Science and Technology	#N/A
47	Yes_Application	Wei-Fong, et al., 2012{#47}	USING TOPSIS AND MODIFIED DELPHI METHOD BUILD A UNIVERSITY OF TECHNOLOGY STUDENTS RECRUITING MODEL IN TAIWAN	2012	International Journal of Organizational Innovation	BSC.22june	JF1351	2010s	Political science	Social sciences	#N/A
48	Yes_Application	Wealthall, et al., 2012{#48}	What makes a competent clinical teacher?	2012	Can Med Educ J	PubMed 21 June 2022	R735.A1	2010s	Medicine	Medicine	Medicine (General)
49	Yes_Application	Watkins, et al., 2012{#49}	Consensus diagnostic criteria for fetal alcohol spectrum disorders in Australia: a modified Delphi study	2012	BMJ Open	PubMed 21 June 2022	R850.A1	2010s	Medicine	Medicine	Medicine (General)
50	Yes_Application	Wathen, et al., 2012{#50}	Priorities for research in child maltreatment, intimate partner violence and resilience to violence exposures: results of an international Delphi consensus development process	2012	BMC Public Health	PubMed 21 June 2022	RA1	2010s	Medicine	Medicine	Public Aspects of Medicine
52	Yes_Application	Wang, et al., 2012{#52}	Analysis of career competency of food and beverage managers in international tourist hotels in Taiwan	2012	International Journal of Hospitality Management	PsycInfo 22 June 2022	TX911.3.M27	2010s	Technology	Science and Technology	#N/A
53	Yes_Methodological	Wang, et al., 2012{#53}	Delphi Method for Estimating Uncertainty Distributions	2012	Information-an International Interdisciplinary Journal	WoS 23 June	Z71	2010s	Library science	Other	#N/A
54	Yes_Application	Wang, et al., 2012{#54}	A new method of regional eco-environmental quality assessment and its application	2012	J Environ Qual	PubMed 21 June 2022	S1	2010s	Agriculture	Science and Technology	#N/A
55	Yes_Application	Wang, et al., 2012{#55}	THE STUDY ON THE CORE COMPETENCE OF CONTRACTORS' DIETITIANS OF CENTRAL KITCHENS OF NATIONAL ELEMENTARY SCHOOLS IN TAIPEI AREA	2012	Actual Problems of Economics	WoS 23 June	Missing	2010s	Social sciences	Social sciences	#N/A
56	Yes_Application	Wang, et al., 2012{#56}	The Healthy Lifestyle Scale for University Students: development and psychometric testing	2012	Aust J Prim Health	PubMed 21 June 2022	RA427.9	2010s	Medicine	Medicine	Public Aspects of Medicine
57	Yes_Application	Wang, et al., 2012{#57}	Using quality function deployment for collaborative product design and optimal selection of module mix	2012	Computers & Industrial Engineering	WoS 23 June	T57.5	2010s	Technology	Science and Technology	#N/A
58	Yes_Methodological	von der Gracht, et al., 2012{#58}	Consensus measurement in Delphi studies Review and implications for future quality assurance	2012	Technological Forecasting and Social Change	WoS 23 June	T174	2010s	Technology	Science and Technology	#N/A
59	Yes_Application	Volpicelli, et al., 2012{#59}	International evidence-based recommendations for point-of-care lung ultrasound	2012	Intensive Care Med	PubMed 21 June 2022	RC86	2010s	Medicine	Medicine	Internal Medicine
60	Yes_Application	Vignaroli, et al., 2012{#60}	The challenge of international consensus: defining an opioid essential prescription package	2012	Curr Opin Support Palliat Care	PubMed 21 June 2022	R726.8	2010s	Medicine	Medicine	Medicine (General)
61	Yes_Application	Vignaroli, et al., 2012{#61}	Strategic pain management: the identification and development of the IAHPC opioid essential prescription package	2012	J Palliat Med	PubMed 21 June 2022	R726.8	2010s	Medicine	Medicine	Medicine (General)
63	Yes_Application	Vercic, et al., 2012{#63}	Internal communication: Definition, parameters, and the future	2012	Public Relations Review	WoS 23 June	HM263	2010s	Social sciences	Social sciences	#N/A
64	Yes_Application	Vasse, et al., 2012{#64}	The development of quality indicators to improve psychosocial care in dementia	2012	Int Psychogeriatr	PubMed 21 June 2022	RC451.4.A5	2010s	Medicine	Medicine	Internal Medicine
65	Yes_Application	Varma, et al., 2012{#65}	Hatchback Cars: Advertisement Appeals	2012	SCMS Journal of Indian Management	BSC.22june	Missing	2010s	Social sciences	Social sciences	#N/A
68	Yes_Application	van den Heuvel-Panhuizen, et al., 2012{#68}	Developing a Framework for the Evaluation of Picturebooks That Support Kindergartners' Learning of Mathematics	2012	Research in Mathematics Education	ERIC.22june	QA8.7	2010s	Science	Science and Technology	#N/A
70	Yes_Application	van Asselt, et al., 2012{#70}	Assessment and treatment of malnutrition in Dutch geriatric practice: consensus through a modified Delphi study	2012	Age Ageing	PubMed 21 June 2022	RC952	2010s	Medicine	Medicine	Internal Medicine
71	Yes_Application	van Alphen, et al., 2012{#71}	Age-Related Aspects and Clinical Implications of Diagnosis and Treatment of Personality Disorders in Older Adults	2012	Clin Gerontol	CINAHL 21 June 2022	RC451.4.A5	2010s	Medicine	Medicine	Internal Medicine
72	Yes_Application	Uphoff, et al., 2012{#72}	Development of generic quality indicators for patient-centered cancer care by using a RAND modified Delphi method	2012	Cancer Nurs	PubMed 21 June 2022	RC266	2010s	Medicine	Medicine	Internal Medicine
74	Yes_Application	Tuncer, et al., 2012{#74}	Evidence-Based Recommendations for the Management of Knee Osteoarthritis: A Consensus Report of the Turkish League Against Rheumatism	2012	Turkish Journal of Rheumatology	WoS 23 June	RC927	2010s	Medicine	Medicine	Internal Medicine
75	Yes_Application	Tuite, et al., 2012{#75}	ACR appropriateness criteria(®) acute trauma to the knee	2012	J Am Coll Radiol	PubMed 21 June 2022	R895.A1	2010s	Medicine	Medicine	Medicine (General)
76	Yes_Application	Tseng, et al., 2012{#76}	Combining conjoint analysis, scenario analysis, the Delphi method, and the innovation diffusion model to analyze the development of innovative products in Taiwan's TV market	2012	Technological Forecasting and Social Change	WoS 23 June	T174	2010s	Technology	Science and Technology	#N/A
77	Yes_Application	Tsai, et al., 2012{#77}	Analyzing key performance indicators (KPIs) for E-commerce and Internet marketing of elderly products: a review	2012	Arch Gerontol Geriatr	PubMed 21 June 2022	QP86	2010s	Science	Science and Technology	#N/A
78	Yes_Application	Tromp, et al., 2012{#78}	Assessment of CanMEDS roles in postgraduate training: the validation of the Compass	2012	Patient Educ Couns	PubMed 21 June 2022	R727.3	2010s	Medicine	Medicine	Medicine (General)
80	Yes_Application	Tootoonchi, et al., 2012{#80}	Research priorities in medical education: A national study	2012	J Res Med Sci	PubMed 21 June 2022	R5	2010s	Medicine	Medicine	Medicine (General)
81	Yes_Application	Tong, et al., 2012{#81}	An AHP-based water-conservation and waste-reduction indicator system for cleaner production of textile-printing industry in China and technique integration	2012	Clean Technologies and Environmental Policy	WoS 23 June	TD1	2010s	Technology	Science and Technology	#N/A
82	Yes_Application	Timbie, et al., 2012{#82}	A conceptual framework and protocol for defining clinical decision support objectives applicable to medical specialties	2012	BMC Med Inform Decis Mak	PubMed 21 June 2022	R858.A1	2010s	Medicine	Medicine	Medicine (General)
83	Yes_Application	Tian, et al., 2012{#83}	National Essential Medicines List and policy practice: a case study of China's health care reform	2012	BMC Health Serv Res	PubMed 21 June 2022	RA440.85	2010s	Medicine	Medicine	Public Aspects of Medicine
85	Yes_Application	Thoonsen, et al., 2012{#85}	Early identification of palliative care patients in general practice: development of RADboud indicators for PAlliative Care Needs (RADPAC)	2012	Br J Gen Pract	PubMed 21 June 2022	Missing	2010s	Medicine	Medicine	#N/A
86	Yes_Application	Tetzlaff, et al., 2012{#86}	Developing a guideline for clinical trial protocol content: Delphi consensus survey	2012	Trials	PubMed 21 June 2022	R853.G76	2010s	Medicine	Medicine	Medicine (General)
89	Yes_Application	Teinilä, et al., 2012{#89}	Adapting the US Institute for Safe Medication Practices' Medication Safety Self Assessment tool for community pharmacies in Finland	2012	Int J Pharm Pract	PubMed 21 June 2022	RS1	2010s	Medicine	Medicine	Pharmacy and Materia Medica
90	Yes_Application	Tee, et al., 2012{#90}	Inception of an Australian spine trauma registry: the minimum dataset	2012	Global Spine J	PubMed 21 June 2022	RD768	2010s	Medicine	Medicine	Surgery
91	Yes_Application	Tavana, et al., 2012{#91}	A hybrid Delphi-SWOT paradigm for oil and gas pipeline strategic planning in Caspian Sea basin	2012	Energy Policy	BSC.22june	HD9502.A1	2010s	Social sciences	Social sciences	#N/A
94	Yes_Application	Tan, et al., 2012{#94}	Acne severity grading: determining essential clinical components and features using a Delphi consensus	2012	J Am Acad Dermatol	PubMed 21 June 2022	RL1	2010s	Medicine	Medicine	Dermatology
95	Yes_Application	Swar, et al., 2012{#95}	Public sectors' perception on critical relationship factors in IS/IT outsourcing: analysis of the literature and a Delphi examination	2012	International Journal of Services Technology & Management	BSC.22june	Missing	2010s	Technology	Science and Technology	#N/A
96	Yes_Application	Suzuki, et al., 2012{#96}	Development of disaster mental health guidelines through the Delphi process in Japan	2012	Int J Ment Health Syst	PubMed 21 June 2022	RA790.A1	2010s	Medicine	Medicine	Public Aspects of Medicine
97	Yes_Application	Sun, et al., 2012{#97}	Standardized reporting guidelines for emergency department syncope risk-stratification research	2012	Acad Emerg Med	PubMed 21 June 2022	RC86	2010s	Medicine	Medicine	Internal Medicine
98	Yes_Application	Strober, et al., 2012{#98}	A Delphi Consensus Approach to Challenging Case Scenarios in Moderate-to-Severe Psoriasis: Part 1	2012	Dermatol Ther (Heidelb)	PubMed 21 June 2022	RL1	2010s	Medicine	Medicine	Dermatology
99	Yes_Application	Strober, et al., 2012{#99}	A Delphi Consensus Approach to Challenging Case Scenarios in Moderate-to-Severe Psoriasis: Part 2	2012	Dermatol Ther (Heidelb)	PubMed 21 June 2022	RL1	2010s	Medicine	Medicine	Dermatology
100	Yes_Application	Stinson, et al., 2012{#100}	Developing a standardized approach to the assessment of pain in children and youth presenting to pediatric rheumatology providers: a Delphi survey and consensus conference process followed by feasibility testing	2012	Pediatr Rheumatol Online J	PubMed 21 June 2022	RJ482.R48 P43	2010s	Medicine	Medicine	Pediatrics
101	Yes_Application	Stiegler, et al., 2012{#101}	Cognitive errors detected in anaesthesiology: a literature review and pilot study	2012	Br J Anaesth	PubMed 21 June 2022	RD84.A1	2010s	Medicine	Medicine	Surgery
102	Yes_Application	Stefanovich, et al., 2012{#102}	Development and validation of tools for evaluation of orthosis fabrication	2012	Am J Occup Ther	PubMed 21 June 2022	RM735.A1	2010s	Medicine	Medicine	Therapeutics, Pharmacology
103	Yes_Application	Stefanidis, et al., 2012{#103}	Research priorities in surgical simulation for the 21st century	2012	Am J Surg	PubMed 21 June 2022	RD1	2010s	Medicine	Medicine	Surgery
104	Yes_Application	Staykova, et al., 2012{#104}	A pilot Delphi study: competencies of nurse educators in curriculum design	2012	Teaching & Learning in Nursing	CINAHL 21 June 2022	RT1	2010s	Medicine	Medicine	Nursing
107	Yes_Application	St Pierre, et al., 2012{#107}	Terms used to describe pediatric videofluoroscopic feeding studies: a Delphi survey	2012	Can J Occup Ther	PubMed 21 June 2022	RM735	2010s	Medicine	Medicine	Therapeutics, Pharmacology
109	Yes_Application	Spek, et al., 2012{#109}	Development and validation of an assessment instrument for teaching evidence-based practice to students in allied health care: the Dutch Modified Fresno	2012	J Allied Health	PubMed 21 June 2022	R690	2010s	Medicine	Medicine	Medicine (General)
110	Yes_Application	Sousa, et al., 2012{#110}	Construct validation of educational technology for patients through the application of the Delphi technique	2012	Acta Paulista De Enfermagem	WoS 23 June	RT8.B6	2010s	Medicine	Medicine	Nursing
111	Yes_Application	Sousa, et al., 2012{#111}	Creating and validating educational material for patients undergoing orthognathic surgery	2012	Asian Nurs Res (Korean Soc Nurs Sci)	PubMed 21 June 2022	RT81.5	2010s	Medicine	Medicine	Nursing
112	Yes_Application	Soon, et al., 2012{#112}	A Delphi-based approach to developing and validating a farm food safety risk assessment tool by experts	2012	Expert Systems with Applications	WoS 23 June	QA76.76.E95	2010s	Science	Science and Technology	#N/A
113	Yes_Application	Soon, et al., 2012{#113}	Aquaculture Farm Food Safety and Diseases Risk Assessment (AquaFRAM): Development of a spreadsheet tool for salmon farms	2012	Aquacultural Engineering	WoS 23 June	SH1	2010s	Agriculture	Science and Technology	#N/A
114	Yes_Application	Song, et al., 2012{#114}	Coopetitive networks, knowledge acquisition and maritime logistics value	2012	International Journal of Logistics: Research & Applications	BSC.22june	HD38.5	2010s	Social sciences	Social sciences	#N/A
115	Yes_Application	Sodhi, et al., 2012{#115}	A Methodological Study to Develop A Peristomal Skin Assessment Tool For Patients With Colostomy In Selected Hospital, Ludhiana, Punjab	2012	International Journal of Nursing Education	CINAHL 21 June 2022	RT1	2010s	Medicine	Medicine	Nursing
116	Yes_Methodological	Sobaih, et al., 2012{#116}	Consulting the oracle?: Applications of modified Delphi technique to qualitative research in the hospitality industry	2012	International Journal of Contemporary Hospitality Management	PsycInfo 22 June 2022	TX911.3.M27	2010s	Technology	Science and Technology	#N/A
117	Yes_Application	Snelson, et al., 2012{#117}	Research priorities for YouTube and video-sharing technologies: A Delphi study	2012	British Journal of Educational Technology	PsycInfo 22 June 2022	LB1043	2010s	Education	Other	#N/A
120	Yes_Application	Smith, et al., 2012{#120}	Cost-effectiveness of adult vaccination strategies using pneumococcal conjugate vaccine compared with pneumococcal polysaccharide vaccine	2012	Jama	PubMed 21 June 2022	R15	2010s	Medicine	Medicine	Medicine (General)
121	Yes_Application	Smith, et al., 2012{#121}	Information primary care physicians want to receive about their hospitalized patients	2012	Fam Med	PubMed 21 June 2022	R11	2010s	Medicine	Medicine	Medicine (General)
122	Yes_Application	Smith, et al., 2012{#122}	Using a Delphi consensus process to develop an acupuncture treatment protocol by consensus for women undergoing Assisted Reproductive Technology (ART) treatment	2012	BMC Complement Altern Med	PubMed 21 June 2022	R733	2010s	Medicine	Medicine	Medicine (General)
123	Yes_Application	Smith, et al., 2012{#123}	Towards a definition of refractory neuropathic pain for epidemiological research. An international Delphi survey of experts	2012	BMC Neurol	PubMed 21 June 2022	RC346	2010s	Medicine	Medicine	Internal Medicine
124	Yes_Application	Small, et al., 2012{#124}	ACR Appropriateness Criteria® definitive therapy for early-stage cervical cancer	2012	Am J Clin Oncol	PubMed 21 June 2022	RC266	2010s	Medicine	Medicine	Internal Medicine
126	Yes_Application	Sinha, et al., 2012{#126}	Development of a core outcome set for clinical trials in childhood asthma: a survey of clinicians, parents, and young people	2012	Trials	PubMed 21 June 2022	R853.G76	2010s	Medicine	Medicine	Medicine (General)
127	Yes_Application	Singhal, et al., 2012{#127}	Helping Babies Breathe: global neonatal resuscitation program development and formative educational evaluation	2012	Resuscitation	PubMed 21 June 2022	RC86	2010s	Medicine	Medicine	Internal Medicine
128	Yes_Application	Singh, et al., 2012{#128}	Human rights violations among sexual and gender minorities in Kathmandu, Nepal: a qualitative investigation	2012	BMC Int Health Hum Rights	PubMed 21 June 2022	RA1	2010s	Medicine	Medicine	Public Aspects of Medicine
130	Yes_Application	Sinclair, et al., 2012{#130}	Diabetes mellitus in older people: position statement on behalf of the International Association of Gerontology and Geriatrics (IAGG), the European Diabetes Working Party for Older People (EDWPOP), and the International Task Force of Experts in Diabetes	2012	J Am Med Dir Assoc	PubMed 21 June 2022	RA997.A1	2010s	Medicine	Medicine	Public Aspects of Medicine
132	Yes_Application	Siemer, et al., 2012{#132}	Agency traits that build capacity to manage disease	2012	Human Dimensions of Wildlife	PsycInfo 22 June 2022	QH541.15.C44	2010s	Science	Science and Technology	#N/A
133	Yes_Application	Siegel, et al., 2012{#133}	ACR Appropriateness Criteria® pretreatment planning of invasive cancer of the cervix	2012	J Am Coll Radiol	PubMed 21 June 2022	R895.A1	2010s	Medicine	Medicine	Medicine (General)
135	Yes_Application	Sibbald, et al., 2012{#135}	Role of a point-of-care protease activity diagnostic test in Canadian clinical practice: a Canadian expert consensus ©	2012	Adv Skin Wound Care	PubMed 21 June 2022	RA645.T73	2010s	Medicine	Medicine	Public Aspects of Medicine
136	Yes_Application	Shyr, et al., 2012{#136}	The Working Competency Items for Energy Technology: A Three-Stage Empirical Method	2012	International Journal of Engineering Education	WoS 23 June	T61	2010s	Technology	Science and Technology	#N/A
137	Yes_Application	Shyr, et al., 2012{#137}	Development of Working Competence Items for Mechatronics With Graphical Monitoring and Control	2012	Computer Applications in Engineering Education	WoS 23 June	T61	2010s	Technology	Science and Technology	#N/A
138	Yes_Application	Shyr, et al., 2012{#138}	Industry-Oriented Competency Requirements for Mechatronics Technology in Taiwan	2012	Turkish Online Journal of Educational Technology - TOJET	ERIC.22june	LC5800	2010s	Education	Other	#N/A
142	Yes_Application	Shepard, et al., 2012{#142}	Use of multiple data sources to estimate the economic cost of dengue illness in Malaysia	2012	Am J Trop Med Hyg	PubMed 21 June 2022	RC960	2010s	Medicine	Medicine	Internal Medicine
143	Yes_Application	Shawahna, et al., 2012{#143}	Prescribers' perspectives of the socioeconomic status and important indicators affecting prescribing behavior in a developing country	2012	Central European Journal of Medicine	WoS 23 June	R31	2010s	Medicine	Medicine	Medicine (General)
144	Yes_Application	Sharma, et al., 2012{#144}	Diagnosing Alternative Conceptions of Fermi Energy among Undergraduate Students	2012	European Journal of Physics	ERIC.22june	QC1	2010s	Science	Science and Technology	#N/A
145	Yes_Application	Sharifi, et al., 2012{#145}	Health Experts' Opinions about Tobacco Control Activities in Iran: Results from a Delphi Panel of National Experts	2012	Tanaffos	PubMed 21 June 2022	RC731	2010s	Medicine	Medicine	Internal Medicine
146	Yes_Application	Shariff, et al., 2012{#146}	Extent of East-african nurse leaders' participation in health policy development	2012	Nurs Res Pract	PubMed 21 June 2022	RT81.5	2010s	Medicine	Medicine	Nursing
147	Yes_Application	Shang, et al., 2012{#147}	Dual strategy for managing user resistance with business integration systems	2012	Behaviour & Information Technology	CINAHL 21 June 2022	QA75.5; QA75.5	2010s	Science	Science and Technology	#N/A
149	Yes_Application	Shakour, et al., 2012{#149}	The suggested tasks for Master's graduates in reproductive health by experts in Iran	2012	Iran J Nurs Midwifery Res	PubMed 21 June 2022	RG965.I7	2010s	Medicine	Medicine	Gynecology and Obstetrics
150	Yes_Application	Shafer, et al., 2012{#150}	A consensus-based approach to patient safety in epilepsy monitoring units: recommendations for preferred practices	2012	Epilepsy Behav	PubMed 21 June 2022	RC372.A1	2010s	Medicine	Medicine	Internal Medicine
151	Yes_Application	Setzen, et al., 2012{#151}	Clinical consensus statement: appropriate use of computed tomography for paranasal sinus disease	2012	Otolaryngol Head Neck Surg	PubMed 21 June 2022	RD521	2010s	Medicine	Medicine	Surgery
152	Yes_Application	Serena, et al., 2012{#152}	Consensus principles for wound care research obtained using a Delphi process	2012	Wound Repair Regen	PubMed 21 June 2022	RD94	2010s	Medicine	Medicine	Surgery
153	Yes_Application	Selby, et al., 2012{#153}	How pragmatic or explanatory is the randomized, controlled trial? The application and enhancement of the PRECIS tool to the evaluation of a smoking cessation trial	2012	BMC Med Res Methodol	PubMed 21 June 2022	R850.A1	2010s	Medicine	Medicine	Medicine (General)
154	Yes_Application	Seidenwurm, et al., 2012{#154}	ACR Appropriateness Criteria(®) myelopathy	2012	J Am Coll Radiol	PubMed 21 June 2022	R895.A1	2010s	Medicine	Medicine	Medicine (General)
155	Yes_Application	Searle, et al., 2012{#155}	Diagnosing postoperative neuropathic pain: a Delphi survey	2012	Br J Anaesth	PubMed 21 June 2022	RD84.A1	2010s	Medicine	Medicine	Surgery
157	Yes_Application	Scolozzi, et al., 2012{#157}	Delphi-based change assessment in ecosystem service values to support strategic spatial planning in Italian landscapes	2012	Ecological Indicators	WoS 23 June	GE140	2010s	Geography and anthropology	Social sciences	#N/A
158	Yes_Application	Scolozzi, et al., 2012{#158}	Assessing habitat connectivity for land-use planning: a method integrating landscape graphs and Delphi survey	2012	Journal of Environmental Planning & Management	BSC.22june	NA9000	2010s	Fine arts	Other	#N/A
159	Yes_Application	Schultz, et al., 2012{#159}	Development of national standardized all-hazard disaster core competencies for acute care physicians, nurses, and EMS professionals	2012	Ann Emerg Med	PubMed 21 June 2022	RC86	2010s	Medicine	Medicine	Internal Medicine
160	Yes_Application	Schuckmann, et al., 2012{#160}	Analysis of factors influencing the development of transport infrastructure until the year 2030-A Delphi based scenario study	2012	Technological Forecasting and Social Change	WoS 23 June	T174	2010s	Technology	Science and Technology	#N/A
161	Yes_Application	Schneider, et al., 2012{#161}	Identifying factors for optimal development of health-related websites: a delphi study among experts and potential future users	2012	J Med Internet Res	PubMed 21 June 2022	R11	2010s	Medicine	Medicine	Medicine (General)
162	Yes_Application	Schiff, et al., 2012{#162}	Commentary: how can we make diagnosis safer?	2012	Acad Med	PubMed 21 June 2022	R11	2010s	Medicine	Medicine	Medicine (General)
163	Yes_Application	Scheuner, et al., 2012{#163}	A report template for molecular genetic tests designed to improve communication between the clinician and laboratory	2012	Genet Test Mol Biomarkers	PubMed 21 June 2022	QH441	2010s	Science	Science and Technology	#N/A
164	Yes_Application	Schaffalitzky, et al., 2012{#164}	Developing consensus on important factors associated with lower limb prosthetic prescription and use	2012	Disabil Rehabil	PubMed 21 June 2022	RM930.A1	2010s	Medicine	Medicine	Therapeutics, Pharmacology
165	Yes_Application	Schaefert, et al., 2012{#165}	Non-specific, functional, and somatoform bodily complaints	2012	Dtsch Arztebl Int	PubMed 21 June 2022	R51	2010s	Medicine	Medicine	Medicine (General)
166	Yes_Application	Sburlati, et al., 2012{#166}	A model of therapist competencies for the empirically supported interpersonal psychotherapy for adolescent depression	2012	Clin Child Fam Psychol Rev	PubMed 21 June 2022	RJ503.3	2010s	Medicine	Medicine	Pediatrics
167	Yes_Application	Sayal, et al., 2012{#167}	Quality standards for child and adolescent mental health in primary care	2012	BMC Fam Pract	PubMed 21 June 2022	R11	2010s	Medicine	Medicine	Medicine (General)
168	Yes_Application	Sawin, et al., 2012{#168}	A Survey of NAPNAP Members’ Clinical and Professional Research Priorities	2012	Journal of Pediatric Healthcare	CINAHL 21 June 2022	RJ1	2010s	Medicine	Medicine	Pediatrics
169	Yes_Application	Saucier, et al., 2012{#169}	A Delphi Approach to the Preparation of Early-Career Agricultural Educators in the Curriculum Area of Agricultural Mechanics: Fully Qualified and Highly Motivated or Status Quo?	2012	Journal of Agricultural Education	ERIC.22june	S530	2010s	Agriculture	Science and Technology	#N/A
170	Yes_Application	Santeramo, et al., 2012{#170}	Analyzing risk management in Mediterranean Countries: The Syrian perspective	2012	New Medit	WoS 23 June	Missing	2010s	Agriculture	Science and Technology	#N/A
171	Yes_Application	Sangra, et al., 2012{#171}	Building an Inclusive Definition of E-Learning: An Approach to the Conceptual Framework	2012	International Review of Research in Open and Distance Learning	ERIC.22june	LC5800	2010s	Education	Other	#N/A
173	Yes_Application	Sanchez-Tarrago, et al., 2012{#173}	An Open Access Policy for the Scientific Output of Cuba's National Health System	2012	Libri	WoS 23 June	Z671	2010s	Library science	Other	#N/A
175	Yes_Application	Salmeron, et al., 2012{#175}	Ranking fuzzy cognitive map based scenarios with TOPSIS	2012	Expert Systems with Applications	WoS 23 June	QA76.76.E95	2010s	Science	Science and Technology	#N/A
177	Yes_Application	Saha, et al., 2012{#177}	Designing office shirt: an integrated approach	2012	Journal of Fashion Marketing & Management	BSC.22june	HD9940.A1	2010s	Social sciences	Social sciences	#N/A
178	Yes_Application	Ross, et al., 2012{#178}	Development of key messages for adolescents on providing basic mental health first aid to peers: a Delphi consensus study	2012	Early Interv Psychiatry	PubMed 21 June 2022	RC321	2010s	Medicine	Medicine	Internal Medicine
179	Yes_Application	Rootman, et al., 2012{#179}	Psychometric properties of a new tool to assess task-specific and global competency in cataract surgery	2012	Ophthalmic Surg Lasers Imaging	PubMed 21 June 2022	RE80	2010s	Medicine	Medicine	Opthalmology
180	Yes_Application	Rojo, et al., 2012{#180}	A study on obsolescence resolution profiles	2012	Proceedings of the Institution of Mechanical Engineers Part B-Journal of Engineering Manufacture	WoS 23 June	TJ1	2010s	Technology	Science and Technology	#N/A
184	Yes_Application	Robotin, et al., 2012{#184}	Defining research priorities in complementary medicine in oncology	2012	Complement Ther Med	PubMed 21 June 2022	R733	2010s	Medicine	Medicine	Medicine (General)
185	Yes_Application	Rivara, et al., 2012{#185}	Quality of care indicators for the rehabilitation of children with traumatic brain injury	2012	Arch Phys Med Rehabil	PubMed 21 June 2022	RM845	2010s	Medicine	Medicine	Therapeutics, Pharmacology
186	Yes_Application	Ring, et al., 2012{#186}	Guidelines for treatment of atopic eczema (atopic dermatitis) part I	2012	J Eur Acad Dermatol Venereol	PubMed 21 June 2022	RL1	2010s	Medicine	Medicine	Dermatology
187	Yes_Application	Ring, et al., 2012{#187}	Guidelines for treatment of atopic eczema (atopic dermatitis) Part II	2012	J Eur Acad Dermatol Venereol	PubMed 21 June 2022	RL1	2010s	Medicine	Medicine	Dermatology
189	Yes_Application	Rigby, et al., 2012{#189}	Education Research: An exploration of case-based learning in neuroscience grand rounds using the Delphi technique	2012	Neurology	PubMed 21 June 2022	RC321	2010s	Medicine	Medicine	Internal Medicine
191	Yes_Application	Rieckmann, et al., 2012{#191}	Future-oriented higher education: Which key competencies should be fostered through university teaching and learning?	2012	Futures	WoS 23 June	HG6046	2010s	Social sciences	Social sciences	#N/A
192	Yes_Application	Ridde, et al., 2012{#192}	Street-level workers' criteria for identifying indigents to be exempted from user fees in Burkina Faso	2012	Trop Med Int Health	PubMed 21 June 2022	RC960	2010s	Medicine	Medicine	Internal Medicine
193	Yes_Application	Richey, et al., 2012{#193}	Motivators and Barriers to Sexual-Health Information Provision in High School Libraries: Perspectives from District-Level Library Coordinators and High School Principals	2012	School Library Research	ERIC.22june	Missing	2010s	Library science	Other	#N/A
194	Yes_Application	Rhodes, et al., 2012{#194}	Prospectively defined indicators to improve the safety and quality of care for critically ill patients: a report from the Task Force on Safety and Quality of the European Society of Intensive Care Medicine (ESICM)	2012	Intensive Care Med	PubMed 21 June 2022	RC86	2010s	Medicine	Medicine	Internal Medicine
195	Yes_Application	Rezai-Rad, et al., 2012{#195}	E-health readiness assessment framework in iran	2012	Iran J Public Health	PubMed 21 June 2022	RA340.I68	2010s	Medicine	Medicine	Public Aspects of Medicine
197	Yes_Application	Remer, et al., 2012{#197}	ACR Appropriateness Criteria ® acute onset of scrotal pain--without trauma, without antecedent mass	2012	Ultrasound Q	PubMed 21 June 2022	RC78.7.U4	2010s	Medicine	Medicine	Internal Medicine
198	Yes_Application	Reinisch, et al., 2012{#198}	Recommendations for the treatment of ulcerative colitis with infliximab: a gastroenterology expert group consensus	2012	J Crohns Colitis	PubMed 21 June 2022	RC862.I53	2010s	Medicine	Medicine	Internal Medicine
199	Yes_Application	Reavley, et al., 2012{#199}	Development of guidelines to assist organisations to support employees returning to work after an episode of anxiety, depression or a related disorder: a Delphi consensus study with Australian professionals and consumers	2012	BMC Psychiatry	PubMed 21 June 2022	RC321	2010s	Medicine	Medicine	Internal Medicine
200	Yes_Application	Rayfield, et al., 2012{#200}	Identifying Innovative Agricultural Education Programs	2012	Journal of Career and Technical Education	ERIC.22june	LC1037.5	2010s	Education	Other	#N/A
201	Yes_Application	Ray, et al., 2012{#201}	Review of ACR Appropriateness Criteria® Radiologic Management of Thoracic Nodules and Masses	2012	J Thorac Imaging	PubMed 21 June 2022	RC941	2010s	Medicine	Medicine	Internal Medicine
202	Yes_Application	Ray, et al., 2012{#202}	ACR appropriateness criteria® radiologic management of thoracic nodules and masses	2012	J Am Coll Radiol	PubMed 21 June 2022	R895.A1	2010s	Medicine	Medicine	Medicine (General)
203	Yes_Application	Ravesh, et al., 2012{#203}	USING ANALYTIC HIERARCHY PROCESS METHOD AND ORDERING TECHNIQUE TO ASSESS DE-DESERTIFICATION ALTERNATIVES. CASE STUDY: KHEZRABAD, YAZD, IRAN	2012	Carpathian Journal of Earth and Environmental Sciences	WoS 23 June	Missing	2010s	Science	Science and Technology	#N/A
204	Yes_Application	Rankin, et al., 2012{#204}	Chartered Society of Physiotherapy's identification of national research priorities for physiotherapy using a modified Delphi technique	2012	Physiotherapy	PubMed 21 June 2022	RM695	2010s	Medicine	Medicine	Therapeutics, Pharmacology
205	Yes_Application	Ramsey, et al., 2012{#205}	Entry-Level Technical Skills That Teachers Expected Students to Learn through Supervised Agricultural Experiences (SAEs): A Modified Delphi Study	2012	Journal of Agricultural Education	ERIC.22june	S530	2010s	Agriculture	Science and Technology	#N/A
206	Yes_Application	Ramelet, et al., 2012{#206}	A Delphi study on National PICU nursing research priorities in Australia and New Zealand	2012	Aust Crit Care	PubMed 21 June 2022	RC86	2010s	Medicine	Medicine	Internal Medicine
207	Yes_Application	Ramakrishna, et al., 2012{#207}	Indian Society of Gastroenterology consensus on ulcerative colitis	2012	Indian J Gastroenterol	PubMed 21 June 2022	RC799	2010s	Medicine	Medicine	Internal Medicine
208	Yes_Application	Rajesh, et al., 2012{#208}	Generic balanced scorecard framework for third party logistics service provider	2012	International Journal of Production Economics	BSC.22june	TP155.6; TS156.8E5	2010s	Technology	Science and Technology	#N/A
209	Yes_Application	Raijmakers, et al., 2012{#209}	Issues and needs in end-of-life decision making: an international modified Delphi study	2012	Palliat Med	PubMed 21 June 2022	R726.5	2010s	Medicine	Medicine	Medicine (General)
210	Yes_Application	Raghunath, et al., 2012{#210}	Mouse cursor movement and eye tracking data as an indicator of pathologists' attention when viewing digital whole slide images	2012	J Pathol Inform	PubMed 21 June 2022	RB1	2010s	Medicine	Medicine	Pathology
211	Yes_Application	Rafiee, et al., 2012{#211}	Identify and evaluate factors affecting non-oil exports using FGDM	2012	Life Science Journal-Acta Zhengzhou University Overseas Edition	WoS 23 June	QH301	2010s	Science	Science and Technology	#N/A
212	Yes_Application	Quinn, et al., 2012{#212}	Identifying breastfeeding-sensitive conditions by expert consensus	2012	J Hum Lact	PubMed 21 June 2022	RJ216	2010s	Medicine	Medicine	Pediatrics
213	Yes_Application	Quan, et al., 2012{#213}	Use of a consensus-based process to develop international guidelines to decrease recreational open water drowning deaths	2012	International Journal of Health Promotion & Education	CINAHL 21 June 2022	RA421	2010s	Medicine	Medicine	Public Aspects of Medicine
214	Yes_Application	Proulx, et al., 2012{#214}	Access to breast cancer screening programs for women with disabilities	2012	J Health Care Poor Underserved	PubMed 21 June 2022	RA418.5.P6	2010s	Medicine	Medicine	Public Aspects of Medicine
215	Yes_Application	Price, et al., 2012{#215}	Real-world perceptions of inhaled corticosteroid/long-acting β2-agonist combinations in the treatment of asthma	2012	Respir Med	PubMed 21 June 2022	RC731	2010s	Medicine	Medicine	Internal Medicine
217	Yes_Application	Pratt, et al., 2012{#217}	School Nutrition Directors' Perceptions of Technology Use in School Nutrition Programs	2012	Journal of Child Nutrition & Management	ERIC.22june	TX945	2010s	Technology	Science and Technology	#N/A
219	Yes_Application	Porta, et al., 2012{#219}	A Delphi Study on Technology Enhanced Learning (TEL) Applied on Computer Science (CS) Skills	2012	International Journal of Education and Development using Information and Communication Technology	ERIC.22june	HM851	2010s	Social sciences	Social sciences	#N/A
220	Yes_Application	Popov, et al., 2012{#220}	International Perspectives on Education. BCES Conference Books, Volume 10	2012	Bulgarian Comparative Education Society	ERIC.22june	Missing	2010s	Education	Other	#N/A
221	Yes_Application	Pope, et al., 2012{#221}	Report from the EULAR ACR Scleroderma Classification Criteria Committee	2012	Rheumatology	CINAHL 21 June 2022	RC925.A1	2010s	Medicine	Medicine	Internal Medicine
222	Yes_Application	Pope, et al., 2012{#222}	A consensus approach to wound care in epidermolysis bullosa	2012	J Am Acad Dermatol	PubMed 21 June 2022	RL1	2010s	Medicine	Medicine	Dermatology
224	Yes_Application	Pinnock, et al., 2012{#224}	Prioritising the respiratory research needs of primary care: the International Primary Care Respiratory Group (IPCRG) e-Delphi exercise	2012	Prim Care Respir J	PubMed 21 June 2022	Missing	2010s	Medicine	Medicine	#N/A
225	Yes_Application	Picot, et al., 2012{#225}	The effectiveness of interventions to treat severe acute malnutrition in young children: a systematic review	2012	Health Technol Assess	PubMed 21 June 2022	R855	2010s	Medicine	Medicine	Medicine (General)
226	Yes_Application	Picavet, et al., 2012{#226}	Evaluating and improving orphan drug regulations in Europe: a Delphi policy study	2012	Health Policy	PubMed 21 June 2022	RA1; RA393	2010s	Medicine	Medicine	Public Aspects of Medicine
229	Yes_Application	Pérula, et al., 2012{#229}	Is the Scale for Measuring Motivational Interviewing Skills a valid and reliable instrument for measuring the primary care professionals motivational skills?: EVEM study protocol	2012	BMC Fam Pract	PubMed 21 June 2022	R11	2010s	Medicine	Medicine	Medicine (General)
230	Yes_Application	Penka, et al., 2012{#230}	The concept of "intercultural opening": the development of an assessment tool for the appraisal of its current implementation in the mental health care system	2012	Eur Psychiatry	PubMed 21 June 2022	RC321	2010s	Medicine	Medicine	Internal Medicine
231	Yes_Application	Peirce, et al., 2012{#231}	Identifying psychological contract breaches to guide improvements in faculty recruitment, retention, and development	2012	Am J Pharm Educ	PubMed 21 June 2022	RS110	2010s	Medicine	Medicine	Pharmacy and Materia Medica
233	Yes_Application	Pearsons, et al., 2012{#233}	Ecological risk assessment of multiple hatchery programs in the upper Columbia watershed using Delphi and modeling approaches	2012	Environmental Biology of Fishes	WoS 23 June	QL614	2010s	Science	Science and Technology	#N/A
234	Yes_Application	Pearson, et al., 2012{#234}	Forecasting for Fun Outside Your Cubicle	2012	Foresight: The International Journal of Applied Forecasting	BSC.22june	HD30.27	2010s	Social sciences	Social sciences	#N/A
236	Yes_Application	Pearce, et al., 2012{#236}	Using a Delphi process to develop an effective train-the-trainers program to train health and social care professionals throughout Europe	2012	J Trauma Stress	PubMed 21 June 2022	RC552.P67	2010s	Medicine	Medicine	Internal Medicine
237	Yes_Application	Paul, et al., 2012{#237}	Evidence-based recommendations on topical treatment and phototherapy of psoriasis: systematic review and expert opinion of a panel of dermatologists	2012	J Eur Acad Dermatol Venereol	PubMed 21 June 2022	RL1	2010s	Medicine	Medicine	Dermatology
238	Yes_Application	Patterson, et al., 2012{#238}	Identification of adverse events in ground transport emergency medical services	2012	Am J Med Qual	PubMed 21 June 2022	RA399.A3	2010s	Medicine	Medicine	Public Aspects of Medicine
239	Yes_Application	Patterson, et al., 2012{#239}	Management strategies for acute proximal deep vein thrombosis: a Delphi consensus	2012	Phlebology	PubMed 21 June 2022	RC695	2010s	Medicine	Medicine	Internal Medicine
240	Yes_Application	Patel, et al., 2012{#240}	ACR Appropriateness Criteria® follow-up and retreatment of brain metastases	2012	Am J Clin Oncol	PubMed 21 June 2022	RC266	2010s	Medicine	Medicine	Internal Medicine
241	Yes_Application	Pate, et al., 2012{#241}	Determining the Critical Skills Beginning Agriculture Teachers Need to Successfully Teach Welding	2012	Career and Technical Education Research	ERIC.22june	LC1041	2010s	Education	Other	#N/A
242	Yes_Application	Parvaneh, et al., 2012{#242}	Framework for describing community integration for people with acquired brain injury	2012	Aust Occup Ther J	PubMed 21 June 2022	RM735.A1	2010s	Medicine	Medicine	Therapeutics, Pharmacology
243	Yes_Application	Parker, et al., 2012{#243}	Determination of minimum clinically important difference (MCID) in pain, disability, and quality of life after revision fusion for symptomatic pseudoarthrosis	2012	Spine J	PubMed 21 June 2022	RD768	2010s	Medicine	Medicine	Surgery
244	Yes_Methodological	Paraskevas, et al., 2012{#244}	Beyond consensus: An alternative use of Delphi enquiry in hospitality research	2012	International Journal of Contemporary Hospitality Management	PsycInfo 22 June 2022	TX911.3.M27	2010s	Technology	Science and Technology	#N/A
245	Yes_Application	Paranthaman, et al., 2012{#245}	Development of a decision framework for establishing a health register following a major incident	2012	Prehosp Disaster Med	PubMed 21 June 2022	RA645.5	2010s	Medicine	Medicine	Public Aspects of Medicine
246	Yes_Application	Palter, et al., 2012{#246}	A prospective study demonstrating the reliability and validity of two procedure-specific evaluation tools to assess operative competence in laparoscopic colorectal surgery	2012	Surg Endosc	PubMed 21 June 2022	RC78.7.E5	2010s	Medicine	Medicine	Internal Medicine
248	Yes_Application	Palter, et al., 2012{#248}	Designing a proficiency-based, content validated virtual reality curriculum for laparoscopic colorectal surgery: a Delphi approach	2012	Surgery	PubMed 21 June 2022	RD1	2010s	Medicine	Medicine	Surgery
250	Yes_Application	Oyeku, et al., 2012{#250}	Hemoglobinopathy Learning Collaborative: using quality improvement (QI) to achieve equity in health care quality, coordination, and outcomes for sickle cell disease	2012	J Health Care Poor Underserved	PubMed 21 June 2022	RA418.5.P6	2010s	Medicine	Medicine	Public Aspects of Medicine
251	Yes_Application	Owuor, et al., 2012{#251}	Higher Education in Kenya: The Rising Tension between Quantity and Quality in the Post-Massification Period	2012	Higher Education Studies	ERIC.22june	LB2300	2010s	Education	Other	#N/A
252	Yes_Application	Olaya, et al., 2012{#252}	Development of the insight scale for affective disorders (ISAD): modification from the scale to assess unawareness of mental disorder	2012	J Affect Disord	PubMed 21 June 2022	RC537	2010s	Medicine	Medicine	Internal Medicine
253	Yes_Application	Oikonomou, et al., 2012{#253}	The need for measurement of efficiency in Greek primary healthcare: The case for rural southern and western Greece	2012	Applied Health Economics and Health Policy	PsycInfo 22 June 2022	RA410.A1	2010s	Medicine	Medicine	Public Aspects of Medicine
255	Yes_Application	O'Connell, et al., 2012{#255}	Development of clinical competencies for emergency nurse practitioners: a pilot study	2012	Australas Emerg Nurs J	PubMed 21 June 2022	RT1	2010s	Medicine	Medicine	Nursing
256	Yes_Application	Nuijten, et al., 2012{#256}	Cost-effectiveness of escitalopram in major depressive disorder in the Dutch health care setting	2012	Clin Ther	PubMed 21 June 2022	RM260	2010s	Medicine	Medicine	Therapeutics, Pharmacology
257	Yes_Application	Norvell, et al., 2012{#257}	Methodology for the systematic reviews on an adjacent segment pathology	2012	Spine (Phila Pa 1976)	PubMed 21 June 2022	RD768	2010s	Medicine	Medicine	Surgery
258	Yes_Application	Norder, et al., 2012{#258}	Predictors of recurrent sickness absence due to depressive disorders--a Delphi approach involving scientists and physicians	2012	PLoS One	PubMed 21 June 2022	Q179.9	2010s	Science	Science and Technology	#N/A
259	Yes_Application	Nikolaus, et al., 2012{#259}	Selection of items for a computer-adaptive test to measure fatigue in patients with rheumatoid arthritis: a Delphi approach	2012	Qual Life Res	PubMed 21 June 2022	HN25	2010s	Social sciences	Social sciences	#N/A
260	Yes_Application	Nikolaus, et al., 2012{#260}	Expert evaluations of fatigue questionnaires used in rheumatoid arthritis: a Delphi study among patients, nurses and rheumatologists in the Netherlands	2012	Clin Exp Rheumatol	PubMed 21 June 2022	RC927.A1	2010s	Medicine	Medicine	Internal Medicine
261	Yes_Application	Nikolaus, et al., 2012{#261}	Which dimensions of fatigue should be measured in patients with rheumatoid arthritis? A Delphi study	2012	Musculoskeletal Care	PubMed 21 June 2022	RC925.A1	2010s	Medicine	Medicine	Internal Medicine
262	Yes_Application	Nguyen, et al., 2012{#262}	Microfinance in Vietnam: Advantages and disadvantages from the perspectives of women participants	2012	Social Development Issues: Alternative Approaches to Global Human Needs	PsycInfo 22 June 2022	HV1	2010s	Social sciences	Social sciences	#N/A
263	Yes_Application	Newhauser, et al., 2012{#263}	The future workforce in cancer prevention: advancing discovery, research, and technology	2012	J Cancer Educ	CINAHL 21 June 2022	RC266.5; RA645	2010s	Medicine	Medicine	Internal Medicine
264	Yes_Application	Newgard, et al., 2012{#264}	Establishing an emergency medicine education research network	2012	Acad Emerg Med	PubMed 21 June 2022	RC86	2010s	Medicine	Medicine	Internal Medicine
265	Yes_Application	Neumann, et al., 2012{#265}	Management of Retraction Pockets of Pars Tensa and Pars Flaccida: A Systematic Review of Literature	2012	Journal of International Advanced Otology	WoS 23 June	RF1	2010s	Medicine	Medicine	Otorhinolaryngology
266	Yes_Application	Neugebauer, et al., 2012{#266}	The treatment of patients with severe and multiple traumatic injuries	2012	Dtsch Arztebl Int	PubMed 21 June 2022	R51	2010s	Medicine	Medicine	Medicine (General)
267	Yes_Application	Nematollahi, et al., 2012{#267}	Second Generation of HIV Surveillance System: A Pattern for Iran	2012	Iran Red Crescent Med J	PubMed 21 June 2022	R97	2010s	Medicine	Medicine	Medicine (General)
268	Yes_Application	Neimeyer, et al., 2012{#268}	The diminishing durability of knowledge in professional psychology: a delphi poll of specialties and proficiencies	2012	Professional Psychology: Research & Practice	CINAHL 21 June 2022	RC467	2010s	Medicine	Medicine	Internal Medicine
269	Yes_Application	Negrini, et al., 2012{#269}	2011 SOSORT guidelines: Orthopaedic and Rehabilitation treatment of idiopathic scoliosis during growth	2012	Scoliosis	PubMed 21 June 2022	Missing	2010s	Medicine	Medicine	#N/A
270	Yes_Application	Nayha, et al., 2012{#270}	Diffusion of forest biorefineries in Scandinavia and North America	2012	Technological Forecasting and Social Change	WoS 23 June	T174	2010s	Technology	Science and Technology	#N/A
271	Yes_Application	Navarro-Leal, et al., 2012{#271}	Comparing Management Models of Secondary Schools in Tamaulipas, Mexico: An Exploration with a Delphi Method	2012	Bulgarian Comparative Education Society	ERIC.22june	Missing	2010s	Education	Other	#N/A
274	Yes_Application	Mrowietz, et al., 2012{#274}	Implementing treatment goals for successful long-term management of psoriasis	2012	J Eur Acad Dermatol Venereol	PubMed 21 June 2022	RL1	2010s	Medicine	Medicine	Dermatology
275	Yes_Application	Morris, et al., 2012{#275}	Use of a structured panel process to define quality metrics for antimicrobial stewardship programs	2012	Infect Control Hosp Epidemiol	PubMed 21 June 2022	RA969	2010s	Medicine	Medicine	Public Aspects of Medicine
276	Yes_Application	Moran, et al., 2012{#276}	ACR appropriateness criteria(®) ductal carcinoma in situ	2012	Breast J	PubMed 21 June 2022	RC942	2010s	Medicine	Medicine	Internal Medicine
277	Yes_Application	Moore, et al., 2012{#277}	Policy and Systems Issues Limiting the Participation of Historically Black Colleges and Universities in the Federal Disability Research Agenda	2012	Rehabilitation Research, Policy & Education	CINAHL 21 June 2022	HD7255.5	2010s	Social sciences	Social sciences	#N/A
279	Yes_Application	Montorsi, et al., 2012{#279}	Best practices in robot-assisted radical prostatectomy: recommendations of the Pasadena Consensus Panel	2012	Eur Urol	PubMed 21 June 2022	RC870	2010s	Medicine	Medicine	Internal Medicine
280	Yes_Application	Mnguni, et al., 2012{#280}	HIV/AIDS content knowledge and presentation strategies in biology for effective use in everyday life	2012	Journal of Biological Education	WoS 23 June	QH315	2010s	Science	Science and Technology	#N/A
283	Yes_Application	Mitha, et al., 2012{#283}	Consensus in diagnostic definitions for bone or joint infections in children by a Delphi method with European French-speaking experts	2012	Acta Paediatr	PubMed 21 June 2022	RJ1	2010s	Medicine	Medicine	Pediatrics
284	Yes_Application	Mirsadraee, et al., 2012{#284}	Radiology curriculum for undergraduate medical studies--a consensus survey	2012	Clin Radiol	PubMed 21 June 2022	R895.A1	2010s	Medicine	Medicine	Medicine (General)
286	Yes_Application	Mina, et al., 2012{#286}	Consensus treatment plans for induction therapy of newly diagnosed proliferative lupus nephritis in juvenile systemic lupus erythematosus	2012	Arthritis Care Res (Hoboken)	PubMed 21 June 2022	RC933.A1	2010s	Medicine	Medicine	Internal Medicine
287	Yes_Application	Mina, et al., 2012{#287}	Inactive disease and remission in childhood-onset systemic lupus erythematosus	2012	Arthritis Care Res (Hoboken)	PubMed 21 June 2022	RC933.A1	2010s	Medicine	Medicine	Internal Medicine
288	Yes_Application	Miller, et al., 2012{#288}	Approaches to the management of agents used for the treatment of multiple sclerosis: consensus statements from a panel of U.S. managed care pharmacists and physicians	2012	J Manag Care Pharm	PubMed 21 June 2022	RS100.3	2010s	Medicine	Medicine	Pharmacy and Materia Medica
290	Yes_Application	Milla, et al., 2012{#290}	ACR Appropriateness Criteria® limping child--ages 0 to 5 years	2012	J Am Coll Radiol	PubMed 21 June 2022	R895.A1	2010s	Medicine	Medicine	Medicine (General)
292	Yes_Application	Miles, et al., 2012{#292}	Current status and guidelines for the assessment of tumour vascular support with dynamic contrast-enhanced computed tomography	2012	Eur Radiol	PubMed 21 June 2022	R895.A1	2010s	Medicine	Medicine	Medicine (General)
293	Yes_Application	Mihalic, et al., 2012{#293}	A hotel sustainability business model: evidence from Slovenia	2012	Journal of Sustainable Tourism	WoS 23 June	G155.A1	2010s	Geography and anthropology	Social sciences	#N/A
294	Yes_Application	Michels, et al., 2012{#294}	A Delphi study to construct a CanMEDS competence based inventory applicable for workplace assessment	2012	BMC Med Educ	PubMed 21 June 2022	R735.A1	2010s	Medicine	Medicine	Medicine (General)
295	Yes_Application	Michels, et al., 2012{#295}	What is a clinical skill? Searching for order in chaos through a modified Delphi process	2012	Med Teach	PubMed 21 June 2022	R735.A1	2010s	Medicine	Medicine	Medicine (General)
296	Yes_Application	Meyer-Massetti, et al., 2012{#296}	Indicator development for the assessment of pain management: a practical approach	2012	European Journal of Hospital Pharmacy-Science and Practice	WoS 23 June	Missing	2010s	Medicine	Medicine	#N/A
297	Yes_Application	Meretoja, et al., 2012{#297}	A systematic model to compare nurses' optimal and actual competencies in the clinical setting	2012	J Adv Nurs	PubMed 21 June 2022	RT1	2010s	Medicine	Medicine	Nursing
298	Yes_Application	Menon, et al., 2012{#298}	Human resource practices, supply chain performance, and wellbeing	2012	International Journal of Manpower	BSC.22june	HD4805	2010s	Social sciences	Social sciences	#N/A
299	Yes_Application	McGinn, et al., 2012{#299}	Users' perspectives of key factors to implementing electronic health records in Canada: a Delphi study	2012	BMC Med Inform Decis Mak	PubMed 21 June 2022	R858.A1	2010s	Medicine	Medicine	Medicine (General)
301	Yes_Methodological	McCullough, et al., 2012{#301}	Voices from the bush: remote area nurses prioritise hazards that contribute to violence in their workplace	2012	Rural Remote Health	PubMed 21 June 2022	Missing	2010s	Medicine	Medicine	#N/A
302	Yes_Application	McCullough, et al., 2012{#302}	Reducing the risk of violence towards remote area nurses: a violence management toolbox	2012	Aust J Rural Health	PubMed 21 June 2022	RA771.A1	2010s	Medicine	Medicine	Public Aspects of Medicine
305	Yes_Application	McBride, et al., 2012{#305}	Structured elicitation of expert judgments for threatened species assessment: a case study on a continental scale using email	2012	Methods in Ecology and Evolution	WoS 23 June	QH540	2010s	Science	Science and Technology	#N/A
306	Yes_Application	McAllister, et al., 2012{#306}	Determining mental health research priorities in a Queensland region: An inclusive and iterative approach with mental health service clinicians, consumers and carers	2012	Advances in Mental Health	PsycInfo 22 June 2022	RA790.A1	2010s	Medicine	Medicine	Public Aspects of Medicine
309	Yes_Application	Mathew, et al., 2012{#309}	Kochi, India case study of climate adaptation to floods: Ranking local government investment options	2012	Global Environmental Change-Human and Policy Dimensions	WoS 23 June	HC79.E5	2010s	Social sciences	Social sciences	#N/A
311	Yes_Application	Martin, et al., 2012{#311}	Constructing a Composite Adolescent Health and Wellness Index for British Columbia, Canada Using a Spatial Multi-Criteria Analysis Approach	2012	Child Indicators Research	WoS 23 June	HV701	2010s	Social sciences	Social sciences	#N/A
312	Yes_Application	Marshall, et al., 2012{#312}	Clinical practice guidelines for mild traumatic brain injury and persistent symptoms	2012	Can Fam Physician	PubMed 21 June 2022	R5 C353	2010s	Medicine	Medicine	Medicine (General)
313	Yes_Application	Marriott, et al., 2012{#313}	A critical analysis of the methods used to develop explicit clinical criteria for use in older people	2012	Age Ageing	PubMed 21 June 2022	RC952	2010s	Medicine	Medicine	Internal Medicine
314	Yes_Methodological	Margetić, et al., 2012{#314}	Comments on a consensus regarding diagnostic criteria for neuroleptic malignant syndrome	2012	The Journal of Clinical Psychiatry	PsycInfo 22 June 2022	RC321	2010s	Medicine	Medicine	Internal Medicine
315	Yes_Application	Marcot, et al., 2012{#315}	An Expert Panel Approach to Assessing Potential Effects of Bull Trout Reintroduction on Federally Listed Salmonids in the Clackamas River, Oregon	2012	North American Journal of Fisheries Management	WoS 23 June	SH221	2010s	Agriculture	Science and Technology	#N/A
316	Yes_Application	Manwaring, et al., 2012{#316}	Identification of consensus-based quality end points for colorectal surgery	2012	Dis Colon Rectum	PubMed 21 June 2022	RC860	2010s	Medicine	Medicine	Internal Medicine
318	Yes_Application	Manley, et al., 2012{#318}	A Delphi study to update CTE teacher competencies	2012	Education & Training	PsycInfo 22 June 2022	T61	2010s	Technology	Science and Technology	#N/A
319	Yes_Application	Mamisch, et al., 2012{#319}	Radiologic criteria for the diagnosis of spinal stenosis: results of a Delphi survey	2012	Radiology	PubMed 21 June 2022	RC78	2010s	Medicine	Medicine	Internal Medicine
320	Yes_Application	Makkonen, et al., 2012{#320}	Competition in the European electricity markets – outcomes of a Delphi study	2012	Energy Policy	BSC.22june	HD9502.A1	2010s	Social sciences	Social sciences	#N/A
321	Yes_Application	Mackway-Jones, et al., 2012{#321}	An international expert Delphi study to determine research needs in major incident management	2012	Prehosp Disaster Med	PubMed 21 June 2022	RA645.5	2010s	Medicine	Medicine	Public Aspects of Medicine
322	Yes_Application	MacDonald, et al., 2012{#322}	Value for money in project alliances	2012	International Journal of Managing Projects in Business	BSC.22june	HD69.P75	2010s	Social sciences	Social sciences	#N/A
323	Yes_Application	Maagaard, et al., 2012{#323}	Vacuum extraction: development and test of a procedure-specific rating scale	2012	Acta Obstet Gynecol Scand	PubMed 21 June 2022	RG1	2010s	Medicine	Medicine	Gynecology and Obstetrics
324	Yes_Application	Lyrakos, et al., 2012{#324}	Psychometric properties of the Specific Thalassemia Quality of Life Instrument for adults	2012	Patient Prefer Adherence	PubMed 21 June 2022	Missing	2010s	Medicine	Medicine	#N/A
327	Yes_Application	Luo, et al., 2012{#327}	Professional Preparation for "Text a Librarian" What Are the Requisite Competencies?	2012	Reference & User Services Quarterly	WoS 23 June	Z671	2010s	Library science	Other	#N/A
328	Yes_Application	Luitjes, et al., 2012{#328}	PP095. Guideline-based development of quality indicators for hypertensive diseases in pregnancy	2012	Pregnancy Hypertens	PubMed 21 June 2022	RG580.H9	2010s	Medicine	Medicine	Gynecology and Obstetrics
331	Yes_Application	Low, et al., 2012{#331}	Criteria for the evaluation of a cloud-based hospital information system outsourcing provider	2012	J Med Syst	PubMed 21 June 2022	R858.A1	2010s	Medicine	Medicine	Medicine (General)
332	Yes_Application	Lotan, et al., 2012{#332}	Primary prevention of nephrolithiasis is cost-effective for a national healthcare system	2012	BJU Int	PubMed 21 June 2022	RC870	2010s	Medicine	Medicine	Internal Medicine
333	Yes_Application	Longo, et al., 2012{#333}	Instruments to assess patients with rotator cuff pathology: a systematic review of measurement properties	2012	Knee Surg Sports Traumatol Arthrosc	PubMed 21 June 2022	RD561	2010s	Medicine	Medicine	Surgery
334	Yes_Application	Lodewijckx, et al., 2012{#334}	Eight-step method to build the clinical content of an evidence-based care pathway: the case for COPD exacerbation	2012	Trials	PubMed 21 June 2022	R853.G76	2010s	Medicine	Medicine	Medicine (General)
335	Yes_Methodological	Loblaw, et al., 2012{#335}	American Society of Clinical Oncology Clinical Practice Guidelines: formal systematic review-based consensus methodology	2012	J Clin Oncol	PubMed 21 June 2022	Missing	2010s	Medicine	Medicine	#N/A
336	Yes_Methodological	Llaneza Alvarez, et al., 2012{#336}	Forensics ergonomics in Spain. Research priorities by the Delphi technique	2012	Work	PubMed 21 June 2022	RM735.A1	2010s	Medicine	Medicine	Therapeutics, Pharmacology
337	Yes_Application	Liu, et al., 2012{#337}	A novel approach to probability distribution aggregation	2012	Information Sciences	WoS 23 June	Z699.A1	2010s	Library science	Other	#N/A
338	Yes_Application	Liu, et al., 2012{#338}	Investigating learner affective performance in web-based learning by using entrepreneurship as a metaphor	2012	Journal of Educational Technology & Society	PsycInfo 22 June 2022	LB1028.3	2010s	Education	Other	#N/A
339	Yes_Application	Liu, et al., 2012{#339}	A DFuzzy-DAHP Decision-Making Model for Evaluating Energy-Saving Design Strategies for Residential Buildings	2012	Energies	WoS 23 June	TJ163.6	2010s	Technology	Science and Technology	#N/A
340	Yes_Application	Lisby, et al., 2012{#340}	How should medication errors be defined? Development and test of a definition	2012	Scand J Public Health	PubMed 21 June 2022	RA418	2010s	Medicine	Medicine	Public Aspects of Medicine
341	Yes_Application	Ling-Juan, et al., 2012{#341}	Development of quality of life scale in Chinese burn patients: cross-cultural adaptation process of burn-specific health scale - brief	2012	Burns	PubMed 21 June 2022	RC87.7	2010s	Medicine	Medicine	Internal Medicine
342	Yes_Application	Linertová, et al., 2012{#342}	Delphi approach to select rare diseases for a European representative survey. The BURQOL-RD study	2012	Health Policy	PubMed 21 June 2022	RA1; RA393	2010s	Medicine	Medicine	Public Aspects of Medicine
343	Yes_Application	Linder, et al., 2012{#343}	Psodisk, a new visual method for assessing the burden of psoriasis on patients	2012	J Eur Acad Dermatol Venereol	PubMed 21 June 2022	RL1	2010s	Medicine	Medicine	Dermatology
344	Yes_Application	Lindenbach, et al., 2012{#344}	Older Adult Mistreatment Risk Screening: Contribution to the Validation of a Screening Tool in a Domestic Setting	2012	Canadian Journal on Aging-Revue Canadienne Du Vieillissement	WoS 23 June	HQ1060	2010s	Social sciences	Social sciences	#N/A
345	Yes_Application	Lindberg, et al., 2012{#345}	Competencies for practice in renal care: a national Delphi study	2012	J Ren Care	PubMed 21 June 2022	Missing	2010s	Medicine	Medicine	#N/A
347	Yes_Application	Lin, et al., 2012{#347}	BCQs: A Body Constitution Questionnaire to assess Stasis in traditional Chinese medicine	2012	Eur J Integr Med	WoS 23 June	R733	2010s	Medicine	Medicine	Medicine (General)
349	Yes_Application	Li, et al., 2012{#349}	What comparative effectiveness research is needed? A framework for using guidelines and systematic reviews to identify evidence gaps and research priorities	2012	Ann Intern Med	PubMed 21 June 2022	R11	2010s	Medicine	Medicine	Medicine (General)
350	Yes_Application	Li, et al., 2012{#350}	Research on Risk Assessment System of Mass Crowded Stampede-trampling Accidents in Stadium	2012	Applied Mathematics & Information Sciences	WoS 23 June	QA1	2010s	Science	Science and Technology	#N/A
352	Yes_Application	Li, et al., 2012{#352}	A systematic approach to engineering ethics education	2012	Sci Eng Ethics	PubMed 21 June 2022	Q175.35	2010s	Science	Science and Technology	#N/A
354	Yes_Application	Li, et al., 2012{#354}	Comprehensive Suitability Evaluation of Tea Crops Using GIS and a Modified Land Ecological Suitability Evaluation Model	2012	Pedosphere	WoS 23 June	S590	2010s	Agriculture	Science and Technology	#N/A
355	Yes_Application	Lewis, et al., 2012{#355}	The Development of Accepted Performance Items to Demonstrate Competence in Literary Braille	2012	Journal of Visual Impairment & Blindness	CINAHL 21 June 2022	HV1571	2010s	Social sciences	Social sciences	#N/A
356	Yes_Application	Levitt, et al., 2012{#356}	Outcome-based assessment in counselor education: A proposed model for new standards	2012	Counseling Outcome Research and Evaluation	PsycInfo 22 June 2022	BF636.5	2010s	Philosophy and psychology	Social sciences	#N/A
357	Yes_Application	Lévesque, et al., 2012{#357}	Mapping the coverage of attributes in validated instruments that evaluate primary healthcare from the patient perspective	2012	BMC Fam Pract	PubMed 21 June 2022	R11	2010s	Medicine	Medicine	Medicine (General)
358	Yes_Application	Leib, et al., 2012{#358}	Perspective of physicians within a multidisciplinary team: content validation of the comprehensive ICF core set for head and neck cancer	2012	Head Neck	PubMed 21 June 2022	RD523	2010s	Medicine	Medicine	Surgery
359	Yes_Application	Lee, et al., 2012{#359}	Essential competencies for program evaluators in a diverse cultural context	2012	Eval Program Plann	PubMed 21 June 2022	H62.A1	2010s	Social sciences	Social sciences	#N/A
360	Yes_Application	Lee, et al., 2012{#360}	An analysis of the critical factors that affect the competitive advantages and developmental strategies of leisure farms in Taiwan	2012	Agricultural Economics-Zemedelska Ekonomika	WoS 23 June	HD101	2010s	Social sciences	Social sciences	#N/A
361	Yes_Application	Lee, et al., 2012{#361}	Critical success factors influencing the transformation of the agricultural biotechnology industry in Taiwan	2012	Agricultural Economics-Zemedelska Ekonomika	WoS 23 June	HD101	2010s	Social sciences	Social sciences	#N/A
362	Yes_Application	Lee, et al., 2012{#362}	A Selection Methodology of Slab-form Construction Methods in Residential Buildings based on the Simulation and Delphi Techniques	2012	Journal of Asian Architecture and Building Engineering	WoS 23 June	NA2750	2010s	Fine arts	Other	#N/A
364	Yes_Application	Lee, et al., 2012{#364}	An Exploratory Evaluation Framework for e-Clinical Data Management Performance	2012	Drug Information Journal	WoS 23 June	RM1	2010s	Medicine	Medicine	Therapeutics, Pharmacology
366	Yes_Application	Leblanc, et al., 2012{#366}	The impact of stress on paramedic performance during simulated critical events	2012	Prehosp Disaster Med	PubMed 21 June 2022	RA645.5	2010s	Medicine	Medicine	Public Aspects of Medicine
367	Yes_Application	Lavergne, et al., 2012{#367}	The EXTRIP (EXtracorporeal TReatments In Poisoning) workgroup: guideline methodology	2012	Clin Toxicol (Phila)	PubMed 21 June 2022	RA1190	2010s	Medicine	Medicine	Public Aspects of Medicine
369	Yes_Application	Lannin, et al., 2012{#369}	Stroke CliniciansLT<GT>GT<GT>' Priorities for Stroke Research	2012	Internet Journal of Allied Health Sciences & Practice	CINAHL 21 June 2022	R11	2010s	Medicine	Medicine	Medicine (General)
370	Yes_Application	Langley, et al., 2012{#370}	Recommendations for the treatment of nail psoriasis in patients with moderate to severe psoriasis: a dermatology expert group consensus	2012	J Eur Acad Dermatol Venereol	PubMed 21 June 2022	RL1	2010s	Medicine	Medicine	Dermatology
371	Yes_Application	Lakke, et al., 2012{#371}	Factors that affect functional capacity in patients with musculoskeletal pain: a Delphi study among scientists, clinicians, and patients	2012	Arch Phys Med Rehabil	PubMed 21 June 2022	RM845	2010s	Medicine	Medicine	Therapeutics, Pharmacology
373	Yes_Application	Lakanmaa, et al., 2012{#373}	Competence requirements in intensive and critical care nursing--still in need of definition? A Delphi study	2012	Intensive Crit Care Nurs	PubMed 21 June 2022	RT120.I5	2010s	Medicine	Medicine	Nursing
374	Yes_Application	Laisi, et al., 2012{#374}	Stimulating competition in the liberalized railway freight market	2012	Baltic Journal of Management	WoS 23 June	HD28	2010s	Social sciences	Social sciences	#N/A
375	Yes_Application	Laick, et al., 2012{#375}	Using Delphi methodology in information system research	2012	International Journal of Management Cases	BSC.22june	HD38	2010s	Social sciences	Social sciences	#N/A
377	Yes_Application	LaBelle, et al., 2012{#377}	Constructing post-carbon institutions: Assessing EU carbon reduction efforts through an institutional risk governance approach	2012	Energy Policy	BSC.22june	HD9502.A1	2010s	Social sciences	Social sciences	#N/A
378	Yes_Application	Kumagai, et al., 2012{#378}	Prognostic items for the last 10 and 3 days of life of cancer patients at home	2012	Cancer Nurs	PubMed 21 June 2022	RC266	2010s	Medicine	Medicine	Internal Medicine
379	Yes_Application	Krell, et al., 2012{#379}	Providing college readiness counseling for students with autism spectrum disorders: A Delphi study to guide school counselors	2012	Professional School Counseling	PsycInfo 22 June 2022	LB1027.5	2010s	Education	Other	#N/A
380	Yes_Methodological	Kowalkowski, et al., 2012{#380}	Do practicing clinicians agree with expert ratings of neonatal intensive care unit quality measures?	2012	J Perinatol	PubMed 21 June 2022	RG600	2010s	Medicine	Medicine	Gynecology and Obstetrics
383	Yes_Application	Konstantinou, et al., 2012{#383}	Development of an assessment schedule for patients with low back-associated leg pain in primary care: a Delphi consensus study	2012	Eur Spine J	PubMed 21 June 2022	RD533	2010s	Medicine	Medicine	Surgery
384	Yes_Application	Konski, et al., 2012{#384}	ACR Appropriateness Criteria®-Recurrent Rectal Cancer	2012	Gastrointest Cancer Res	PubMed 21 June 2022	Missing	2010s	Medicine	Medicine	#N/A
385	Yes_Application	Konecnik Ruzzier, et al., 2012{#385}	Developing brand identity for Slovenia with opinion leaders	2012	Baltic Journal of Management	WoS 23 June	HD28	2010s	Social sciences	Social sciences	#N/A
387	Yes_Application	Kocdar, et al., 2012{#387}	Accreditation of Open and Distance Learning: A Framework for Turkey	2012	Turkish Online Journal of Distance Education	ERIC.22june	LC5800	2010s	Education	Other	#N/A
388	Yes_Application	Kobayashi, et al., 2012{#388}	Web survey and embedded intervention on emergency department personnel perceptions of role in patient experience	2012	Eur J Emerg Med	PubMed 21 June 2022	RC86	2010s	Medicine	Medicine	Internal Medicine
389	Yes_Application	Knott, et al., 2012{#389}	Consensus views on implementation and measurement of enhanced recovery after surgery in England: Delphi study	2012	BMJ Open	PubMed 21 June 2022	R850.A1	2010s	Medicine	Medicine	Medicine (General)
390	Yes_Application	Knops, et al., 2012{#390}	High-quality care for all children with cancer	2012	Ann Oncol	PubMed 21 June 2022	RC254.A1	2010s	Medicine	Medicine	Internal Medicine
391	Yes_Application	Knight, et al., 2012{#391}	Applying the PDCA Cycle to the Complex Task of Teaching and Assessing Public Relations Writing	2012	International Journal of Higher Education	ERIC.22june	LB2300	2010s	Education	Other	#N/A
392	Yes_Application	Kneyber, et al., 2012{#392}	The need for and feasibility of a pediatric ventilation trial: reflections on a survey among pediatric intensivists*	2012	Pediatr Crit Care Med	PubMed 21 June 2022	RJ370	2010s	Medicine	Medicine	Pediatrics
393	Yes_Application	Klokkerud, et al., 2012{#393}	Development of a framework identifying domains and elements of importance for arthritis rehabilitation	2012	J Rehabil Med	PubMed 21 June 2022	RM695	2010s	Medicine	Medicine	Therapeutics, Pharmacology
394	Yes_Application	Klenk, et al., 2012{#394}	Improving the social robustness of research networks for sustainable natural resource management: Results of a Delphi study in Canada	2012	Science and Public Policy	WoS 23 June	Q179.9	2010s	Science	Science and Technology	#N/A
395	Yes_Application	Klein, et al., 2012{#395}	Prioritizing comparative effectiveness research for cancer diagnostics using a regional stakeholder approach	2012	J Comp Eff Res	PubMed 21 June 2022	RA399.A1	2010s	Medicine	Medicine	Public Aspects of Medicine
396	Yes_Application	Klauser, et al., 2012{#396}	Clinical indications for musculoskeletal ultrasound: a Delphi-based consensus paper of the European Society of Musculoskeletal Radiology	2012	Eur Radiol	PubMed 21 June 2022	R895.A1	2010s	Medicine	Medicine	Medicine (General)
397	Yes_Application	Kizawa, et al., 2012{#397}	Development of a nationwide consensus syllabus of palliative medicine for undergraduate medical education in Japan: a modified Delphi method	2012	Palliat Med	PubMed 21 June 2022	R726.5	2010s	Medicine	Medicine	Medicine (General)
398	Yes_Application	Kirschner, et al., 2012{#398}	Design choices made by target users for a pay-for-performance program in primary care: an action research approach	2012	BMC Fam Pract	PubMed 21 June 2022	R11	2010s	Medicine	Medicine	Medicine (General)
399	Yes_Application	Kinnunen, et al., 2012{#399}	Developing the standardized wound care documentation model: a Delphi study to improve the quality of patient care documentation	2012	J Wound Ostomy Continence Nurs	PubMed 21 June 2022	RD540.6	2010s	Medicine	Medicine	Surgery
400	Yes_Application	Kime, et al., 2012{#400}	The delivery and management of telephone befriending services - whose needs are being met?	2012	Quality in Ageing & Older Adults	CINAHL 21 June 2022	HV1451	2010s	Social sciences	Social sciences	#N/A
401	Yes_Application	Kim, et al., 2012{#401}	Improvement in Clinical Performance of Interns and Residents through Clinical Skills Assessment of the Korean Medical Licensing Examination	2012	Korean J Med Educ	PubMed 21 June 2022	Missing	2010s	Medicine	Medicine	#N/A
402	Yes_Application	Kim, et al., 2012{#402}	Development of a research-based hospital model in Korea	2012	J Korean Med Sci	PubMed 21 June 2022	R97	2010s	Medicine	Medicine	Medicine (General)
403	Yes_Application	Killaspy, et al., 2012{#403}	Quality of longer term mental health facilities in Europe: validation of the quality indicator for rehabilitative care against service users' views	2012	PLoS One	PubMed 21 June 2022	Q179.9	2010s	Science	Science and Technology	#N/A
404	Yes_Application	Khayun, et al., 2012{#404}	ASSESSING e-EXCISE SUCCESS WITH DeLONE AND McLEAN'S MODEL	2012	Journal of Computer Information Systems	BSC.22june	QA76.27	2010s	Science	Science and Technology	#N/A
405	Yes_Application	Khan, et al., 2012{#405}	Practice patterns of US neurologists in patients with SPMS and PPMS: A consensus study	2012	Neurol Clin Pract	PubMed 21 June 2022	RC346	2010s	Medicine	Medicine	Internal Medicine
406	Yes_Application	Khan, et al., 2012{#406}	Development of community based curriculum on ophthalmology for under graduate medical course in Bangladesh	2012	Bangladesh Med Res Counc Bull	PubMed 21 June 2022	R97	2010s	Medicine	Medicine	Medicine (General)
407	Yes_Application	Khadka, et al., 2012{#407}	Comparing a top-down and bottom-up approach in the identification of criteria and indicators for sustainable community forest management in Nepal	2012	Forestry	WoS 23 June	SD1	2010s	Agriculture	Science and Technology	#N/A
409	Yes_Application	Kennie-Kaulbach, et al., 2012{#409}	Pharmacist provision of primary health care: a modified Delphi validation of pharmacists' competencies	2012	BMC Fam Pract	PubMed 21 June 2022	R11	2010s	Medicine	Medicine	Medicine (General)
410	Yes_Application	Kelly, et al., 2012{#410}	Perceptions of college students on social factors that influence student matriculation	2012	College Student Journal	PsycInfo 22 June 2022	LA229	2010s	Education	Other	#N/A
411	Yes_Application	Ke, et al., 2012{#411}	Trend analysis and future development of Taiwan electronic medical records	2012	Stud Health Technol Inform	PubMed 21 June 2022	R855	2010s	Medicine	Medicine	Medicine (General)
412	Yes_Application	Kaup, et al., 2012{#412}	Building a “Practice-Based” Research Agenda: Emerging Scholars Confront a Changing Landscape in Long-Term Care	2012	Journal of Housing for the Elderly	CINAHL 21 June 2022	HD7287.9	2010s	Social sciences	Social sciences	#N/A
414	Yes_Application	Katsioloudis, et al., 2012{#414}	Future Critical Issues and Problems Facing Technology and Engineering Education in the Commonwealth of Virginia	2012	Journal of Technology Education	ERIC.22june	T61	2010s	Technology	Science and Technology	#N/A
416	Yes_Application	Kardos, et al., 2012{#416}	Twenty-five statements on early initiation of fixed combination ICS/LABA treatment for asthma and COPD in primary and secondary care: consensus research by a modified Delphi process	2012	Pneumologie	PubMed 21 June 2022	Missing	2010s	Science	Science and Technology	#N/A
417	Yes_Application	Kanwal, et al., 2012{#417}	The quality of care provided to patients with cirrhosis and ascites in the Department of Veterans Affairs	2012	Gastroenterology	PubMed 21 June 2022	RC799	2010s	Medicine	Medicine	Internal Medicine
418	Yes_Application	Kanwal, et al., 2012{#418}	The performance of process measures in hepatitis C	2012	Am J Gastroenterol	PubMed 21 June 2022	RC799	2010s	Medicine	Medicine	Internal Medicine
419	Yes_Application	Kamran, et al., 2012{#419}	Designing and evaluation of the teaching quality assessment form from the point of view of the Lorestan University of Medical Sciences students - 2010	2012	J Educ Health Promot	PubMed 21 June 2022	RA440.A1	2010s	Medicine	Medicine	Public Aspects of Medicine
420	Yes_Application	Kamiya, et al., 2012{#420}	Cues for nursing diagnosis of ineffective self-management of fluid and dietary restrictions in dialysis therapy in Japan	2012	Int J Nurs Knowl	PubMed 21 June 2022	RT1; RT48.6	2010s	Medicine	Medicine	Nursing
421	Yes_Application	Kalina, et al., 2012{#421}	Methodology of measurement, documentation and programming of optimal continuous workload with variable intensity - applications in sports medicine, physiotherapy, geriatrics, health-related training and sport for all	2012	Archives of Budo	WoS 23 June	GV1100.A2	2010s	Geography and anthropology	Social sciences	#N/A
422	Yes_Application	Kalaian, et al., 2012{#422}	Terminating Sequential Delphi Survey Data Collection	2012	Practical Assessment, Research & Evaluation	ERIC.22june	LB2822.75	2010s	Education	Other	#N/A
423	Yes_Application	Kahn, et al., 2012{#423}	An Examination of New Product Development Best Practice	2012	Journal of Product Innovation Management	BSC.22june	HF5415.153	2010s	Social sciences	Social sciences	#N/A
424	Yes_Application	Jünger, et al., 2012{#424}	Consensus building in palliative care: a Europe-wide delphi study on common understandings and conceptual differences	2012	J Pain Symptom Manage	PubMed 21 June 2022	RB127	2010s	Medicine	Medicine	Pathology
425	Yes_Application	Jung, et al., 2012{#425}	Survey-Based Approach for Hydrological Vulnerability Indicators Due to Climate Change: Case Study of Small-Scale Rivers	2012	Journal of the American Water Resources Association	WoS 23 June	GB651	2010s	Geography and anthropology	Social sciences	#N/A
426	Yes_Methodological	Jun, et al., 2012{#426}	Technology forecasting using matrix map and patent clustering	2012	Industrial Management & Data Systems	WoS 23 June	HD28	2010s	Social sciences	Social sciences	#N/A
427	Yes_Application	Jozi, et al., 2012{#427}	An integrated Shannon's Entropy-TOPSIS methodology for environmental risk assessment of Helleh protected area in Iran	2012	Environ Monit Assess	PubMed 21 June 2022	TD169	2010s	Technology	Science and Technology	#N/A
430	Yes_Application	Jonsdottir, et al., 2012{#430}	Core functions for the public health nutrition workforce in Europe: a consensus study	2012	Public Health Nutr	PubMed 21 June 2022	RA784	2010s	Medicine	Medicine	Public Aspects of Medicine
432	Yes_Application	Jones, et al., 2012{#432}	ACR appropriateness criteria® resectable rectal cancer	2012	Radiation Oncology	PubMed 21 June 2022	RC271.R3	2010s	Medicine	Medicine	Internal Medicine
434	Yes_Application	Jones, et al., 2012{#434}	Interdisciplinary approach to care: the role of the dental hygienist on a pediatric feeding team	2012	J Allied Health	PubMed 21 June 2022	R690	2010s	Medicine	Medicine	Medicine (General)
438	Yes_Application	Jirapongsuwan, et al., 2012{#438}	Development of a water-related disaster decision model for nurses in Thailand	2012	J Med Assoc Thai	PubMed 21 June 2022	Missing	2010s	Medicine	Medicine	#N/A
439	Yes_Application	Jinks, et al., 2012{#439}	Engaging clients with personality disorder in treatment	2012	Mental Health Review Journal	CINAHL 21 June 2022	RA790.7.G7	2010s	Medicine	Medicine	Public Aspects of Medicine
440	Yes_Application	Jette, et al., 2012{#440}	Development of an online tool to determine appropriateness for an epilepsy surgery evaluation	2012	Neurology	PubMed 21 June 2022	RC321	2010s	Medicine	Medicine	Internal Medicine
441	Yes_Application	Jenkins, et al., 2012{#441}	Development of a portfolio of learning for postgraduate family medicine training in South Africa: a Delphi study	2012	BMC Fam Pract	PubMed 21 June 2022	R11	2010s	Medicine	Medicine	Medicine (General)
442	Yes_Methodological	Jayasekara, et al., 2012{#442}	Focus groups in nursing research: methodological perspectives	2012	Nurs Outlook	PubMed 21 June 2022	RT1	2010s	Medicine	Medicine	Nursing
443	Yes_Application	Jarzemskiene, et al., 2012{#443}	APPLYING THE METHOD OF MEASURING AIRPORT PRODUCTIVITY IN THE BALTIC REGION	2012	Transport	WoS 23 June	HE255.9.A15	2010s	Social sciences	Social sciences	#N/A
444	Yes_Application	Jarvis, et al., 2012{#444}	Inter-assessor reliability of practice based biomechanical assessment of the foot and ankle	2012	J Foot Ankle Res	PubMed 21 June 2022	RD792	2010s	Medicine	Medicine	Surgery
445	Yes_Application	Jarvis, et al., 2012{#445}	Developing a Foundation for Constructing New Curricula in Soil, Crop, and Turfgrass Sciences	2012	Journal of Natural Resources and Life Sciences Education	ERIC.22june	S530	2010s	Agriculture	Science and Technology	#N/A
446	Yes_Application	Janssen, et al., 2012{#446}	Development of a movement quality measurement tool for children	2012	Phys Ther	PubMed 21 June 2022	RM695	2010s	Medicine	Medicine	Therapeutics, Pharmacology
447	Yes_Application	Jansen, et al., 2012{#447}	Finding evidence to support practice in allied health: peers, experience, and the internet	2012	J Allied Health	PubMed 21 June 2022	R690	2010s	Medicine	Medicine	Medicine (General)
448	Yes_Application	Jamebozorg, et al., 2012{#448}	The survey of design, implementation process and evaluation of educational animation	2012	Life Science Journal-Acta Zhengzhou University Overseas Edition	WoS 23 June	QH301	2010s	Science	Science and Technology	#N/A
450	Yes_Application	Jagsi, et al., 2012{#450}	A research agenda for radiation oncology: results of the radiation oncology institute's comprehensive research needs assessment	2012	Int J Radiat Oncol Biol Phys	PubMed 21 June 2022	RC271.R3	2010s	Medicine	Medicine	Internal Medicine
451	Yes_Application	Jacobs, et al., 2012{#451}	Development of an instrument (the COLT) to measure conceptions on learning and teaching of teachers, in student-centred medical education	2012	Med Teach	PubMed 21 June 2022	R735.A1	2010s	Medicine	Medicine	Medicine (General)
452	Yes_Application	Jackson, et al., 2012{#452}	Light retrograde massage for the treatment of post-stroke upper limb oedema: clinical consensus using the Delphi technique	2012	British Journal of Occupational Therapy	CINAHL 21 June 2022	RM735.A1	2010s	Medicine	Medicine	Therapeutics, Pharmacology
457	Yes_Application	Ilowite, et al., 2012{#457}	Algorithm development for corticosteroid management in systemic juvenile idiopathic arthritis trial using consensus methodology	2012	Pediatr Rheumatol Online J	PubMed 21 June 2022	RJ482.R48 P43	2010s	Medicine	Medicine	Pediatrics
458	Yes_Application	Ilmars, et al., 2012{#458}	EFFICIENCY ASSESSMENT TOOL FOR CREDIT GRANTING PROCESS	2012	Journal of Business Management	BSC.22june	HD	2010s	Social sciences	Social sciences	#N/A
459	Yes_Application	Ilinca, et al., 2012{#459}	All you need to know about innovation in healthcare: The 10 best reads	2012	International Journal of Healthcare Management	BSC.22june	RA971	2010s	Medicine	Medicine	Public Aspects of Medicine
460	Yes_Application	Ibrahim, et al., 2012{#460}	Induction and Mentoring of Novice Teachers: A Scheme for the United Arab Emirates	2012	Teacher Development	ERIC.22june	LB1731	2010s	Education	Other	#N/A
462	Yes_Application	Hwang, et al., 2012{#462}	Caring behaviors perceived by elderly residents of long-term care facilities: scale development and psychometric assessment	2012	Int J Nurs Stud	PubMed 21 June 2022	RT1	2010s	Medicine	Medicine	Nursing
463	Yes_Application	Huynh, et al., 2012{#463}	ACR Appropriateness Criteria® stage I breast carcinoma	2012	J Am Coll Radiol	PubMed 21 June 2022	R895.A1	2010s	Medicine	Medicine	Medicine (General)
464	Yes_Application	Husby, et al., 2012{#464}	European Society for Pediatric Gastroenterology, Hepatology, and Nutrition guidelines for the diagnosis of coeliac disease	2012	J Pediatr Gastroenterol Nutr	PubMed 21 June 2022	RJ446	2010s	Medicine	Medicine	Pediatrics
465	Yes_Application	Hurt, et al., 2012{#465}	The "Facebook" Effect: College Students' Perceptions of Online Discussions in the Age of Social Networking	2012	International Journal for the Scholarship of Teaching and Learning	ERIC.22june	LB1028	2010s	Education	Other	#N/A
467	Yes_Application	Hung, et al., 2012{#467}	Exploring training needs of educational program evaluators in the Asia-Pacific region	2012	Eval Program Plann	PubMed 21 June 2022	H62.A1	2010s	Social sciences	Social sciences	#N/A
468	Yes_Application	Huisman, et al., 2012{#468}	Where Do We Go from Here? The Future of English Higher Education	2012	Higher Education Quarterly	ERIC.22june	LA630	2010s	Education	Other	#N/A
469	Yes_Application	Hudson, et al., 2012{#469}	Guidelines for the psychosocial and bereavement support of family caregivers of palliative care patients	2012	J Palliat Med	PubMed 21 June 2022	R726.8	2010s	Medicine	Medicine	Medicine (General)
471	Yes_Application	Huang, et al., 2012{#471}	Identifying indicators of important diagnostic features of delirium	2012	J Am Geriatr Soc	PubMed 21 June 2022	RC952; RC952.A1	2010s	Medicine	Medicine	Internal Medicine
472	Yes_Application	Huang, et al., 2012{#472}	Social Media as a New Play in a Marketing Channel Strategy: Evidence from Taiwan Travel Agencies' Blogs	2012	Asia Pacific Journal of Tourism Research	WoS 23 June	G155.A74	2010s	Geography and anthropology	Social sciences	#N/A
474	Yes_Application	Hu, et al., 2012{#474}	Development of sustainability evaluation model for implementing product service systems	2012	International Journal of Environmental Science and Technology	WoS 23 June	TD172	2010s	Technology	Science and Technology	#N/A
475	Yes_Application	Hu, et al., 2012{#475}	Development and validation of the sports fan ethnocentrism scale	2012	Social Behavior and Personality: An International Journal	PsycInfo 22 June 2022	HM1	2010s	Social sciences	Social sciences	#N/A
476	Yes_Application	Hsueh, et al., 2012{#476}	A Fuzzy Utility-Based Multi-Criteria Model for Evaluating Households' Energy Conservation Performance: A Taiwanese Case Study	2012	Energies	WoS 23 June	TJ163.6	2010s	Technology	Science and Technology	#N/A
477	Yes_Application	Hsu, et al., 2012{#477}	Selection model based on ANP and GRA for independent media agencies	2012	Quality & Quantity: International Journal of Methodology	PsycInfo 22 June 2022	H61	2010s	Social sciences	Social sciences	#N/A
478	Yes_Application	Hsieh, et al., 2012{#478}	A study on the formation of a measurement scale for the environmental quality of Taiwan's long-term care institutions by the Delphi method	2012	Journal of Housing and the Built Environment	WoS 23 June	HD7287.6.N4	2010s	Social sciences	Social sciences	#N/A
481	Yes_Application	Hseino, et al., 2012{#481}	Skills transfer after proficiency-based simulation training in superficial femoral artery angioplasty	2012	Simul Healthc	PubMed 21 June 2022	R837.S55	2010s	Medicine	Medicine	Medicine (General)
482	Yes_Application	Houwink, et al., 2012{#482}	Prioritization of future genetics education for general practitioners: a Delphi study	2012	Genet Med	PubMed 21 June 2022	RB155	2010s	Medicine	Medicine	Pathology
483	Yes_Application	Horng, et al., 2012{#483}	Constructing Indicators of Culinary Tourism Strategy: An Application of Resource-Based Theory	2012	Journal of Travel & Tourism Marketing	BSC.22june	G155.A1	2010s	Geography and anthropology	Social sciences	#N/A
485	Yes_Application	Hoogeboom, et al., 2012{#485}	Therapeutic validity and effectiveness of preoperative exercise on functional recovery after joint replacement: a systematic review and meta-analysis	2012	PLoS One	PubMed 21 June 2022	Q179.9	2010s	Science	Science and Technology	#N/A
486	Yes_Application	Hon, et al., 2012{#486}	Empirical Study to Investigate the Difficulties of Implementing Safety Practices in the Repair and Maintenance Sector in Hong Kong	2012	Journal of Construction Engineering & Management	BSC.22june	TA1	2010s	Technology	Science and Technology	#N/A
488	Yes_Application	Hogan, et al., 2012{#488}	Quality improvement guidelines for pediatric abscess and fluid drainage	2012	J Vasc Interv Radiol	PubMed 21 June 2022	RD33.55	2010s	Medicine	Medicine	Surgery
489	Yes_Application	Hoffmann, et al., 2012{#489}	ACR Appropriateness Criteria(®) acute nonspecific chest pain-low probability of coronary artery disease	2012	J Am Coll Radiol	PubMed 21 June 2022	R895.A1	2010s	Medicine	Medicine	Medicine (General)
490	Yes_Application	Hoelzer, et al., 2012{#490}	Structured expert elicitation about Listeria monocytogenes cross-contamination in the environment of retail deli operations in the United States	2012	Risk Anal	PubMed 21 June 2022	T174.5	2010s	Technology	Science and Technology	#N/A
492	Yes_Application	Hjaltadóttir, et al., 2012{#492}	Thresholds for minimum data set quality indicators developed and applied in icelandic nursing homes	2012	J Nurs Care Qual	PubMed 21 June 2022	RT85.5	2010s	Medicine	Medicine	Nursing
493	Yes_Application	Hirner, et al., 2012{#493}	Quality Indicators of Online Programs	2012	Community College Journal of Research and Practice	ERIC.22june	LB2328	2010s	Education	Other	#N/A
495	Yes_Application	Hill, et al., 2012{#495}	A typology of penile cutting in Papua New Guinea: results of a modified Delphi study among sexual health specialists	2012	AIDS Care	PubMed 21 June 2022	RA644.A25; RC607.A26	2010s	Medicine	Medicine	Public Aspects of Medicine
496	Yes_Application	Hill, et al., 2012{#496}	Adult bone anchored hearing aid services in the United Kingdom: building a consensus for development	2012	Cochlear Implants Int	PubMed 21 June 2022	RF305	2010s	Medicine	Medicine	Otorhinolaryngology
497	Yes_Application	Hewett, et al., 2012{#497}	Validation of a simple classification system for endoscopic diagnosis of small colorectal polyps using narrow-band imaging	2012	Gastroenterology	PubMed 21 June 2022	RC799	2010s	Medicine	Medicine	Internal Medicine
498	Yes_Application	Hendrix, et al., 2012{#498}	Nursing student perceptions of reflective journaling: a conjoint value analysis	2012	ISRN Nurs	PubMed 21 June 2022	RT1	2010s	Medicine	Medicine	Nursing
499	Yes_Application	Henderson, et al., 2012{#499}	Development of a community-based model for respiratory care services	2012	BMC Health Serv Res	PubMed 21 June 2022	RA440.85	2010s	Medicine	Medicine	Public Aspects of Medicine
500	Yes_Application	Heitkamp, et al., 2012{#500}	ACR appropriateness criteria(®)acute respiratory illness in immunocompromised patients	2012	J Am Coll Radiol	PubMed 21 June 2022	R895.A1	2010s	Medicine	Medicine	Medicine (General)
501	Yes_Application	Heiligenhaus, et al., 2012{#501}	Evidence-based, interdisciplinary guidelines for anti-inflammatory treatment of uveitis associated with juvenile idiopathic arthritis	2012	Rheumatol Int	PubMed 21 June 2022	RC933.A1	2010s	Medicine	Medicine	Internal Medicine
502	Yes_Application	Heiligenhaus, et al., 2012{#502}	Proposed outcome measures for prospective clinical trials in juvenile idiopathic arthritis-associated uveitis: a consensus effort from the multinational interdisciplinary working group for uveitis in childhood	2012	Arthritis Care Res (Hoboken)	PubMed 21 June 2022	RC933.A1	2010s	Medicine	Medicine	Internal Medicine
504	Yes_Application	Hefferan, et al., 2012{#504}	New firms ... old assets	2012	Journal of Corporate Real Estate	BSC.22june	HD1361	2010s	Social sciences	Social sciences	#N/A
505	Yes_Application	He, et al., 2012{#505}	Perception of policy-makers on policy-making criteria: the case of vehicle emissions control	2012	Sci Total Environ	PubMed 21 June 2022	RA565	2010s	Medicine	Medicine	Public Aspects of Medicine
506	Yes_Application	Hazen, et al., 2012{#506}	Factors That Influence Dissemination in Engineering Education	2012	IEEE Transactions on Education	BSC.22june	T61	2010s	Technology	Science and Technology	#N/A
507	Yes_Application	Hayashi, et al., 2012{#507}	Osteoarthritis year 2011 in review: imaging in OA--a radiologists' perspective	2012	Osteoarthritis Cartilage	PubMed 21 June 2022	RC931.O67	2010s	Medicine	Medicine	Internal Medicine
508	Yes_Application	Hawk, et al., 2012{#508}	Consensus process to develop a best-practice document on the role of chiropractic care in health promotion, disease prevention, and wellness	2012	J Manipulative Physiol Ther	PubMed 21 June 2022	RM724	2010s	Medicine	Medicine	Therapeutics, Pharmacology
509	Yes_Application	Hauck, et al., 2012{#509}	Addressing the workplace needs of Western Australian midwives: a Delphi study	2012	Aust Health Rev	PubMed 21 June 2022	R99	2010s	Medicine	Medicine	Medicine (General)
515	Yes_Application	Harris, et al., 2012{#515}	Development of an evidence-based protocol for care of pilonidal sinus wounds healing by secondary intent using a modified reactive Delphi procedure. Part one: the literature review*	2012	Int Wound J	PubMed 21 June 2022	RD92	2010s	Medicine	Medicine	Surgery
516	Yes_Application	Harris, et al., 2012{#516}	Development of an evidence-based protocol for care of pilonidal sinus wounds healing by secondary intent using a modified Reactive Delphi procedure. Part 2: methodology, analysis and results	2012	Int Wound J	PubMed 21 June 2022	RD92	2010s	Medicine	Medicine	Surgery
517	Yes_Application	Harper, et al., 2012{#517}	Research priorities for nursing professional development: a modified e-Delphi study	2012	J Nurses Staff Dev	PubMed 21 June 2022	RT76	2010s	Medicine	Medicine	Nursing
518	Yes_Application	Hanisch, et al., 2012{#518}	Promoting Wildlife Health or Fighting Wildlife Disease: Insights From History, Philosophy, and Science	2012	Wildlife Society Bulletin	WoS 23 June	SK351; S900	2010s	Agriculture	Science and Technology	#N/A
519	Yes_Application	Hanekom, et al., 2012{#519}	Reaching consensus on the physiotherapeutic management of patients following upper abdominal surgery: a pragmatic approach to interpret equivocal evidence	2012	BMC Med Inform Decis Mak	PubMed 21 June 2022	R858.A1	2010s	Medicine	Medicine	Medicine (General)
520	Yes_Application	Han, et al., 2012{#520}	Development of mental health indicators in Korea	2012	Psychiatry Investig	PubMed 21 June 2022	RC321	2010s	Medicine	Medicine	Internal Medicine
521	Yes_Application	Hamzeh, et al., 2012{#521}	Management of cardiac sarcoidosis in the United States: a Delphi study	2012	Chest	PubMed 21 June 2022	RC705	2010s	Medicine	Medicine	Internal Medicine
522	Yes_Application	Halyard, et al., 2012{#522}	ACR Appropriateness Criteria® local-regional recurrence (LR) and salvage surgery: breast cancer	2012	Am J Clin Oncol	PubMed 21 June 2022	RC266	2010s	Medicine	Medicine	Internal Medicine
523	Yes_Application	Hallock, et al., 2012{#523}	Assessment and improvement of radiation oncology trainee contouring ability utilizing consensus-based penalty metrics	2012	J Med Imaging Radiat Oncol	PubMed 21 June 2022	R895.A1	2010s	Medicine	Medicine	Medicine (General)
524	Yes_Application	Halkett, et al., 2012{#524}	Establishing research priorities for Australian radiation therapists: what patient care priorities need to be addressed?	2012	Eur J Cancer Care (Engl)	PubMed 21 June 2022	RC266	2010s	Medicine	Medicine	Internal Medicine
525	Yes_Application	Hakkarainen, et al., 2012{#525}	Modelling drug-related morbidity in Sweden using an expert panel of physicians	2012	Eur J Clin Pharmacol	PubMed 21 June 2022	RM1	2010s	Medicine	Medicine	Therapeutics, Pharmacology
526	Yes_Application	Haghdoost, et al., 2012{#526}	Research priorities in the field of HIV and AIDS in Iran	2012	J Res Med Sci	PubMed 21 June 2022	R5	2010s	Medicine	Medicine	Medicine (General)
527	Yes_Application	Hadaya, et al., 2012{#527}	IT project management resources and capabilities: a Delphi study	2012	International Journal of Managing Projects in Business	BSC.22june	HD69.P75	2010s	Social sciences	Social sciences	#N/A
528	Yes_Application	Häberle, et al., 2012{#528}	Suggested guidelines for the diagnosis and management of urea cycle disorders	2012	Orphanet J Rare Dis	PubMed 21 June 2022	RC48.8	2010s	Medicine	Medicine	Internal Medicine
529	Yes_Application	Gyllensten, et al., 2012{#529}	Modelling drug-related morbidity in Sweden using an expert panel of pharmacists'	2012	Int J Clin Pharm	WoS 23 June	RS1	2010s	Medicine	Medicine	Pharmacy and Materia Medica
530	Yes_Application	Gutierrez-Ibarluzea, et al., 2012{#530}	Early awareness and alert systems: an overview of EuroScan methods	2012	Int J Technol Assess Health Care	PubMed 21 June 2022	R855	2010s	Medicine	Medicine	Medicine (General)
531	Yes_Application	Guerry, et al., 2012{#531}	Recommendations for the use of rituximab in anti-neutrophil cytoplasm antibody-associated vasculitis	2012	Rheumatology (Oxford)	PubMed 21 June 2022	RC925.A1	2010s	Medicine	Medicine	Internal Medicine
532	Yes_Application	Guenther, et al., 2012{#532}	Pathway to dry skin prevention and treatment	2012	J Cutan Med Surg	PubMed 21 June 2022	RL1	2010s	Medicine	Medicine	Dermatology
533	Yes_Application	Gu, et al., 2012{#533}	A case-based knowledge system for safety evaluation decision making of thermal power plants	2012	Knowledge-Based Systems	PsycInfo 22 June 2022	QA76.76.E95	2010s	Science	Science and Technology	#N/A
537	Yes_Application	Grant, et al., 2012{#537}	The development and assessment of an evaluation tool for pediatric resident competence in leading simulated pediatric resuscitations	2012	Resuscitation	PubMed 21 June 2022	RC86	2010s	Medicine	Medicine	Internal Medicine
538	Yes_Application	Gotzenbrucker, et al., 2012{#538}	Advanced traveller information systems for intelligent future mobility: the case of 'AnachB' in Vienna	2012	Iet Intelligent Transport Systems	WoS 23 June	TE228.3; TE228.3	2010s	Technology	Science and Technology	#N/A
541	Yes_Application	Goligher, et al., 2012{#541}	Core competency in mechanical ventilation: development of educational objectives using the Delphi technique	2012	Crit Care Med	PubMed 21 June 2022	RC86	2010s	Medicine	Medicine	Internal Medicine
542	Yes_Application	Gobbi, et al., 2012{#542}	An expert-based approach to invertebrate conservation: Identification of priority areas in central-eastern Alps	2012	Journal for Nature Conservation	WoS 23 June	QH541.29	2010s	Science	Science and Technology	#N/A
543	Yes_Methodological	Gnatzy, et al., 2012{#543}	Scenario development for an evolving health insurance industry in rural India: INPUT for business model innovation	2012	Technological Forecasting and Social Change	WoS 23 June	T174	2010s	Technology	Science and Technology	#N/A
545	Yes_Application	Giunipero, et al., 2012{#545}	Purchasing and supply management sustainability: Drivers and barriers	2012	Journal of Purchasing & Supply Management	BSC.22june	HD39.5	2010s	Social sciences	Social sciences	#N/A
546	Yes_Application	Girasek, et al., 2012{#546}	Towards operationalising and measuring the Traffic Safety Culture construct	2012	Int J Inj Contr Saf Promot	PubMed 21 June 2022	HV675.A1	2010s	Social sciences	Social sciences	#N/A
547	Yes_Application	Giguere, et al., 2012{#547}	Decision boxes for clinicians to support evidence-based practice and shared decision making: the user experience	2012	Implement Sci	PubMed 21 June 2022	RA1	2010s	Medicine	Medicine	Public Aspects of Medicine
548	Yes_Application	Gibson, et al., 2012{#548}	A scoping exercise of favourable characteristics of professionals working in teenage and young adult cancer care: 'thinking outside of the box'	2012	Eur J Cancer Care (Engl)	PubMed 21 June 2022	RC266	2010s	Medicine	Medicine	Internal Medicine
549	Yes_Application	Ghannoum, et al., 2012{#549}	Extracorporeal treatment for thallium poisoning: recommendations from the EXTRIP Workgroup	2012	Clin J Am Soc Nephrol	PubMed 21 June 2022	RC902.A1	2010s	Medicine	Medicine	Internal Medicine
551	Yes_Application	Georgiou, et al., 2012{#551}	Preparing for the world of work: An exploratory study of disabled students’ experiences of work placement	2012	Journal of Education and Work	PsycInfo 22 June 2022	LC65	2010s	Education	Other	#N/A
553	Yes_Application	Gear, et al., 2012{#553}	Primary healthcare response to family violence: a Delphi evaluation tool	2012	Qual Prim Care	PubMed 21 June 2022	RA399.A1	2010s	Medicine	Medicine	Public Aspects of Medicine
554	Yes_Application	Gavaza, et al., 2012{#554}	Main challenges facing the pharmaceutical sector in Buchanan County, Virginia: a pilot study	2012	Rural Remote Health	PubMed 21 June 2022	Missing	2010s	Medicine	Medicine	#N/A
555	Yes_Application	Garvelink, et al., 2012{#555}	A Delphi consensus study among patients and clinicians in the Netherlands on the procedure of informing young breast cancer patients about Fertility Preservation	2012	Acta Oncol	PubMed 21 June 2022	RC254.A1	2010s	Medicine	Medicine	Internal Medicine
556	Yes_Application	Garrouste-Orgeas, et al., 2012{#556}	Impact of an intensive care unit diary on psychological distress in patients and relatives*	2012	Crit Care Med	PubMed 21 June 2022	RC86	2010s	Medicine	Medicine	Internal Medicine
557	Yes_Application	Garcia-Melon, et al., 2012{#557}	A combined ANP-delphi approach to evaluate sustainable tourism	2012	Environmental Impact Assessment Review	WoS 23 June	TD194.6	2010s	Technology	Science and Technology	#N/A
558	Yes_Application	Ganga, et al., 2012{#558}	Identifying key strategies to promote positive mental health of young people in the state of Kerala, India	2012	International Journal of Mental Health Promotion	PsycInfo 22 June 2022	RA790.53	2010s	Medicine	Medicine	Public Aspects of Medicine
559	Yes_Application	Gámez Gutiérrez, et al., 2012{#559}	Change management for Colombian entrepreneurs in displacement situation	2012	Journal of Organizational Change Management	PsycInfo 22 June 2022	HD58.8	2010s	Social sciences	Social sciences	#N/A
561	Yes_Application	Gallagher, et al., 2012{#561}	Findings from a Delphi exercise regarding conflicts of interests, general practitioners and safeguarding children: 'Listen carefully, judge slowly'	2012	J Med Ethics	PubMed 21 June 2022	R724	2010s	Medicine	Medicine	Medicine (General)
562	Yes_Application	Gaboury, et al., 2012{#562}	A qualitative study on the term CAM: is there a need to reinvent the wheel?	2012	BMC Complement Altern Med	PubMed 21 June 2022	R733	2010s	Medicine	Medicine	Medicine (General)
563	Yes_Application	Gabard, et al., 2012{#563}	Current and future instructional methods and influencing factors in anatomy instruction in physical therapy and medical schools in the U.S	2012	J Allied Health	PubMed 21 June 2022	R690	2010s	Medicine	Medicine	Medicine (General)
566	Yes_Application	Fransen, et al., 2012{#566}	Items for developing revised classification criteria in systemic sclerosis: Results of a consensus exercise	2012	Arthritis Care Res (Hoboken)	PubMed 21 June 2022	RC933.A1	2010s	Medicine	Medicine	Internal Medicine
567	Yes_Application	Fransen, et al., 2012{#567}	Towards an integrated community approach of overweight prevention: the experiences of practitioners and policymakers	2012	Fam Pract	PubMed 21 June 2022	R130	2010s	Medicine	Medicine	Medicine (General)
568	Yes_Application	Fowble, et al., 2012{#568}	Role of postmastectomy radiation after neoadjuvant chemotherapy in stage II-III breast cancer	2012	Int J Radiat Oncol Biol Phys	PubMed 21 June 2022	RC271.R3	2010s	Medicine	Medicine	Internal Medicine
570	Yes_Application	Fluit, et al., 2012{#570}	Evaluation and feedback for effective clinical teaching in postgraduate medical education: validation of an assessment instrument incorporating the CanMEDS roles	2012	Med Teach	PubMed 21 June 2022	R735.A1	2010s	Medicine	Medicine	Medicine (General)
572	Yes_Application	Fletcher Jr, et al., 2012{#572}	BUSINESS EDUCATION UNIVERSITY SUPERVISORS' CHALLENGES IN FULFILLING THEIR SUPERVISORY ROLES AND RESPONSIBILITIES	2012	Delta Pi Epsilon Journal	BSC.22june	LJ121.D35	2010s	Education	Other	#N/A
573	Yes_Application	Fletcher, et al., 2012{#573}	Business Education University Supervisors' Perspectives of Mentor Teachers' Competencies	2012	Journal of Career and Technical Education	ERIC.22june	LC1037.5	2010s	Education	Other	#N/A
576	Yes_Application	Fiore, et al., 2012{#576}	Criteria to determine readiness for hospital discharge following colorectal surgery: an international consensus using the Delphi technique	2012	Dis Colon Rectum	PubMed 21 June 2022	RC860	2010s	Medicine	Medicine	Internal Medicine
577	Yes_Application	Finger, et al., 2012{#577}	ICF Core Set for vocational rehabilitation: results of an international consensus conference	2012	Disabil Rehabil	PubMed 21 June 2022	RM930.A1	2010s	Medicine	Medicine	Therapeutics, Pharmacology
578	Yes_Application	Fernandez, et al., 2012{#578}	Development of a content valid tool for assessing end-of-life communication in acute care settings	2012	J Palliat Med	PubMed 21 June 2022	R726.8	2010s	Medicine	Medicine	Medicine (General)
579	Yes_Application	Ferguson, et al., 2012{#579}	What is Engineering Innovativeness?	2012	International Journal of Engineering Education	WoS 23 June	T61	2010s	Technology	Science and Technology	#N/A
580	Yes_Application	Feldheiser, et al., 2012{#580}	Development and feasibility study of an algorithm for intraoperative goaldirected haemodynamic management in noncardiac surgery	2012	J Int Med Res	PubMed 21 June 2022	QP901	2010s	Science	Science and Technology	#N/A
581	Yes_Application	Feagan, et al., 2012{#581}	Recommendations for the treatment of Crohn's disease with tumor necrosis factor antagonists: an expert consensus report	2012	Inflamm Bowel Dis	PubMed 21 June 2022	RC862.I53	2010s	Medicine	Medicine	Internal Medicine
582	Yes_Application	Farajkhoda, et al., 2012{#582}	Ethical performance in delivery of sexual and reproductive health services: A Delphi study focused on the right of confidentiality	2012	Healthmed	WoS 23 June	Missing	2010s	Medicine	Medicine	#N/A
584	Yes_Application	Eroglu, et al., 2012{#584}	THE EFFECT OF SEASONAL CHANGE OF PLANTS COMPOSITIONS ON VISUAL PERCEPTION	2012	Journal of Environmental Engineering and Landscape Management	WoS 23 June	TD169	2010s	Technology	Science and Technology	#N/A
585	Yes_Application	Ellinger, et al., 2012{#585}	The influence of supply chain management competency on customer satisfaction and shareholder value	2012	Supply Chain Management	BSC.22june	HF5415.7	2010s	Social sciences	Social sciences	#N/A
587	Yes_Application	Edwards, et al., 2012{#587}	Public Preferences Across Europe for Different Forest Stand Types as Sites for Recreation	2012	Ecology and Society	WoS 23 June	QH75.A1	2010s	Science	Science and Technology	#N/A
588	Yes_Application	Edwards, et al., 2012{#588}	Public preferences for structural attributes of forests: Towards a pan-European perspective	2012	Forest Policy & Economics	BSC.22june	SD561	2010s	Agriculture	Science and Technology	#N/A
590	Yes_Application	Dustin, et al., 2012{#590}	The Future of Leisure Studies in Research Universities: Administrators' Perspectives	2012	Schole: A Journal of Leisure Studies and Recreation Education	ERIC.22june	GV14.5	2010s	Geography and anthropology	Social sciences	#N/A
591	Yes_Application	Duru, et al., 2012{#591}	A fuzzy extended DELPHI method for adjustment of statistical time series prediction: An empirical study on dry bulk freight market case	2012	Expert Systems with Applications	WoS 23 June	QA76.76.E95	2010s	Science	Science and Technology	#N/A
592	Yes_Application	Dunlap, et al., 2012{#592}	A Means for Updating and Validating Mathematics Programs	2012	MathAMATYC Educator	ERIC.22june	QA1	2010s	Science	Science and Technology	#N/A
593	Yes_Application	Dueckers, et al., 2012{#593}	Evidence and consensus based GKJR guidelines for the treatment of juvenile idiopathic arthritis	2012	Clin Immunol	PubMed 21 June 2022	RC583	2010s	Medicine	Medicine	Internal Medicine
594	Yes_Application	Dreischulte, et al., 2012{#594}	Quality and safety of medication use in primary care: consensus validation of a new set of explicit medication assessment criteria and prioritisation of topics for improvement	2012	BMC Clin Pharmacol	PubMed 21 June 2022	RM300	2010s	Medicine	Medicine	Therapeutics, Pharmacology
597	Yes_Application	Doyle, et al., 2012{#597}	The National Health Educator Job Analysis 2010: process and outcomes	2012	Health Educ Behav	PubMed 21 June 2022	RA440.A1	2010s	Medicine	Medicine	Public Aspects of Medicine
598	Yes_Application	Doshi, et al., 2012{#598}	Determining the content of an educational ENT website using the Delphi technique	2012	J Laryngol Otol	PubMed 21 June 2022	RF1	2010s	Medicine	Medicine	Otorhinolaryngology
600	Yes_Application	Donaldson, et al., 2012{#600}	Identifying context-specific competencies required by community Australian Football sports trainers	2012	Br J Sports Med	PubMed 21 June 2022	RC1200	2010s	Medicine	Medicine	Internal Medicine
603	Yes_Application	Djurasinovic, et al., 2012{#603}	SPECIALTY FOOD PRODUCTS AND PRODUCERS GROUPS IN SLOVENIA: EVALUATION OF DEVELOPMENTAL POTENTIAL AND ANALYSIS OF COLLECTIVE ORGANIZATION PATTERNS USING THE DELPHI METHOD	2012	Bulgarian Journal of Agricultural Science	WoS 23 June	Missing	2010s	Agriculture	Science and Technology	#N/A
604	Yes_Application	Djogovic, et al., 2012{#604}	Canadian Association of Emergency Physicians sepsis treatment checklist: optimizing sepsis care in Canadian emergency departments	2012	Cjem	PubMed 21 June 2022	RC86	2010s	Medicine	Medicine	Internal Medicine
605	Yes_Application	Dielissen, et al., 2012{#605}	Expert consensus on gender criteria for assessment in medical communication education	2012	Patient Educ Couns	PubMed 21 June 2022	R727.3	2010s	Medicine	Medicine	Medicine (General)
606	Yes_Application	Diaz Voss Varela, et al., 2012{#606}	Comprehensive assessment of thyroidectomy skills development: a pilot project	2012	Laryngoscope	PubMed 21 June 2022	RF1	2010s	Medicine	Medicine	Otorhinolaryngology
607	Yes_Application	Dewhurst, et al., 2012{#607}	ACR Appropriateness Criteria pretreatment staging of colorectal cancer	2012	J Am Coll Radiol	PubMed 21 June 2022	R895.A1	2010s	Medicine	Medicine	Medicine (General)
610	Yes_Application	Desjardins, et al., 2012{#610}	ACR Appropriateness Criteria® Suspected upper extremity deep vein thrombosis	2012	J Am Coll Radiol	PubMed 21 June 2022	R895.A1	2010s	Medicine	Medicine	Medicine (General)
611	Yes_Application	Demehri, et al., 2012{#611}	ACR Appropriateness Criteria(®) blunt chest trauma--suspected aortic injury	2012	Emerg Radiol	PubMed 21 June 2022	RA645.5	2010s	Medicine	Medicine	Public Aspects of Medicine
612	Yes_Application	DeJesus Allison, et al., 2012{#612}	ACR Appropriateness Criteria® Multiple gestations	2012	Ultrasound Q	PubMed 21 June 2022	RC78.7.U4	2010s	Medicine	Medicine	Internal Medicine
613	Yes_Application	Degerman, et al., 2012{#613}	Learning goals and conceptual difficulties in cell metabolism-an explorative study of university lecturers' views	2012	Chemistry Education Research and Practice	WoS 23 June	Missing	2010s	Science	Science and Technology	#N/A
614	Yes_Application	Debacker, et al., 2012{#614}	Utstein-style template for uniform data reporting of acute medical response in disasters	2012	PLoS Curr	PubMed 21 June 2022	RA421	2010s	Medicine	Medicine	Public Aspects of Medicine
615	Yes_Application	de Souza, et al., 2012{#615}	The Caries Assessment Spectrum and Treatment (CAST) index: face and content validation	2012	Int Dent J	PubMed 21 June 2022	RK1	2010s	Medicine	Medicine	Dentistry
616	Yes_Application	de Ru, et al., 2012{#616}	Capturing phenotypic heterogeneity in MPS I: results of an international consensus procedure	2012	Orphanet J Rare Dis	PubMed 21 June 2022	RC48.8	2010s	Medicine	Medicine	Internal Medicine
618	Yes_Application	De Lima, et al., 2012{#618}	International Association for Hospice and Palliative Care (IAHPC) List of Essential Practices in Palliative Care	2012	J Pain Palliat Care Pharmacother	PubMed 21 June 2022	RB127	2010s	Medicine	Medicine	Pathology
619	Yes_Application	De Lima, et al., 2012{#619}	Key concepts in palliative care: the IAHPC list of essential medicines in palliative care	2012	European Journal of Hospital Pharmacy-Science and Practice	WoS 23 June	Missing	2010s	Medicine	Medicine	#N/A
621	Yes_Application	de Lima, et al., 2012{#621}	Medical education content required for kernicterus risk recognition	2012	Iran J Pediatr	PubMed 21 June 2022	RJ1	2010s	Medicine	Medicine	Pediatrics
622	Yes_Application	de Bruin-Kooistra, et al., 2012{#622}	Finding the right indicators for assessing quality midwifery care	2012	Int J Qual Health Care	PubMed 21 June 2022	RA399.A1	2010s	Medicine	Medicine	Public Aspects of Medicine
623	Yes_Application	Davoudpour, et al., 2012{#623}	Developing a framework for renewable technology portfolio selection: A case study at a R&D center	2012	Renewable & Sustainable Energy Reviews	WoS 23 June	TJ807	2010s	Technology	Science and Technology	#N/A
625	Yes_Application	Das, et al., 2012{#625}	The first-choice standard of care for an edentulous mandible: a Delphi method survey of academic prosthodontists in the United States	2012	J Am Dent Assoc	PubMed 21 June 2022	RK1	2010s	Medicine	Medicine	Dentistry
627	Yes_Application	Danielson, et al., 2012{#627}	An algal model for predicting attainment of tiered biological criteria of Maine's streams and rivers	2012	Freshwater Science	WoS 23 June	QL141	2010s	Science	Science and Technology	#N/A
628	Yes_Application	Daneshvar, et al., 2012{#628}	MISA, A new strategic analysis model based on qualitative research techniques	2012	Technics Technologies Education Management-Ttem	WoS 23 June	Missing	2010s	Technology	Science and Technology	#N/A
630	Yes_Application	Czabanowska, et al., 2012{#630}	Development of a competency framework for quality improvement in family medicine: a qualitative study	2012	J Contin Educ Health Prof	PubMed 21 June 2022	R845	2010s	Medicine	Medicine	Medicine (General)
632	Yes_Application	Currie, et al., 2012{#632}	Formulating Independent School K-12 Quality Physical Education Program Guidelines	2012	Physical Educator	ERIC.22june	GV201	2010s	Geography and anthropology	Social sciences	#N/A
633	Yes_Application	Cumyn, et al., 2012{#633}	A comprehensive process of content validation of curriculum consensus guidelines for a medical specialty	2012	Med Teach	PubMed 21 June 2022	R735.A1	2010s	Medicine	Medicine	Medicine (General)
635	Yes_Application	Cummins, et al., 2012{#635}	Electronic information exchange between emergency departments and poison control centers: a Delphi study	2012	Clin Toxicol (Phila)	PubMed 21 June 2022	RA1190	2010s	Medicine	Medicine	Public Aspects of Medicine
636	Yes_Application	Cristancho, et al., 2012{#636}	Simulation-augmented training program for off-pump coronary artery bypass surgery: developing and validating performance assessments	2012	Surgery	PubMed 21 June 2022	RD1	2010s	Medicine	Medicine	Surgery
637	Yes_Application	Creamer, et al., 2012{#637}	Guidelines for peer support in high-risk organizations: an international consensus study using the Delphi method	2012	J Trauma Stress	PubMed 21 June 2022	RC552.P68	2010s	Medicine	Medicine	Internal Medicine
639	Yes_Application	Cowman, et al., 2012{#639}	An international eDelphi study identifying the research and education priorities in wound management and tissue repair	2012	J Clin Nurs	PubMed 21 June 2022	RT41	2010s	Medicine	Medicine	Nursing
640	Yes_Application	Cowman, et al., 2012{#640}	Identifying research priorities in wound care	2012	Nursing Times	AMED 22 June 2022	RT1	2010s	Medicine	Medicine	Nursing
641	Yes_Application	Coursey, et al., 2012{#641}	ACR Appropriateness Criteria® acute onset flank pain--suspicion of stone disease	2012	Ultrasound Q	PubMed 21 June 2022	RC78.7.U4	2010s	Medicine	Medicine	Internal Medicine
642	Yes_Application	Couch, et al., 2012{#642}	Housing renewal in England: Where do we go from here?	2012	Journal of Urban Regeneration & Renewal	BSC.22june	HT170	2010s	Social sciences	Social sciences	#N/A
644	Yes_Application	Cortes, et al., 2012{#644}	Integration of Occupational Risk Prevention Courses in Engineering Degrees: Delphi Study	2012	Journal of Professional Issues in Engineering Education and Practice	WoS 23 June	TA1	2010s	Technology	Science and Technology	#N/A
646	Yes_Application	Contini, et al., 2012{#646}	Participatory scenarios for exploring the future: insights from cherry farming in South Patagonia	2012	Outlook on Agriculture	WoS 23 June	S3	2010s	Agriculture	Science and Technology	#N/A
647	Yes_Application	Conrad, et al., 2012{#647}	Validation of the comprehensive ICF core set for multiple sclerosis from the perspective of physical therapists	2012	Phys Ther	PubMed 21 June 2022	RM695	2010s	Medicine	Medicine	Therapeutics, Pharmacology
648	Yes_Application	Conrad, et al., 2012{#648}	Validation of the comprehensive ICF core set for multiple sclerosis from the perspective of occupational therapists	2012	Scand J Occup Ther	PubMed 21 June 2022	RM735.A1	2010s	Medicine	Medicine	Therapeutics, Pharmacology
649	Yes_Application	Colomo-Palacios, et al., 2012{#649}	A Study of the Impact of Global Software Development in Packaged Software Release Planning	2012	Journal of Universal Computer Science	WoS 23 June	QA75.5	2010s	Science	Science and Technology	#N/A
650	Yes_Application	Coll-Serrano, et al., 2012{#650}	Design of a basic system of indicators for monitoring and evaluating Spanish Cooperation's Culture and Development Strategy	2012	Eval Rev	PubMed 21 June 2022	HM1	2010s	Social sciences	Social sciences	#N/A
651	Yes_Application	Coelho, et al., 2012{#651}	Proposal of an environmental performance index to assess solid waste treatment technologies	2012	Waste Manag	PubMed 21 June 2022	TD811.5	2010s	Technology	Science and Technology	#N/A
652	Yes_Application	Clyne, et al., 2012{#652}	Developing consensus-based policy solutions for medicines adherence for Europe: a Delphi study	2012	BMC Health Serv Res	PubMed 21 June 2022	RA440.85	2010s	Medicine	Medicine	Public Aspects of Medicine
653	Yes_Methodological	Clibbens, et al., 2012{#653}	Delphi research: issues raised by a pilot study	2012	Nurse Res	PubMed 21 June 2022	RT1	2010s	Medicine	Medicine	Nursing
654	Yes_Application	Claeys, et al., 2012{#654}	Content validity and inter-rater reliability of an instrument to characterize unintentional medication discrepancies	2012	Drugs Aging	PubMed 21 June 2022	RC953.7	2010s	Medicine	Medicine	Internal Medicine
655	Yes_Application	Ciezki, et al., 2012{#655}	American College of Radiology Appropriateness Criteria(®)--locally advanced (high-risk) prostate cancer	2012	Clin Oncol (R Coll Radiol)	PubMed 21 June 2022	RC254.A1	2010s	Medicine	Medicine	Internal Medicine
656	Yes_Application	Chung, et al., 2012{#656}	Developing policy for integrating biomedicine and traditional chinese medical practice using focus groups and the delphi technique	2012	Evid Based Complement Alternat Med	PubMed 21 June 2022	R733	2010s	Medicine	Medicine	Medicine (General)
657	Yes_Application	Christman, et al., 2012{#657}	Discovering Middle Space: Distinctions of Sex and Gender in Resilient Leadership	2012	Journal of Higher Education	WoS 23 June	L11; LB2300	2010s	Education	Other	#N/A
658	Yes_Application	Christen, et al., 2012{#658}	Current status and future challenges of deep brain stimulation in Switzerland	2012	Swiss Med Wkly	PubMed 21 June 2022	Missing	2010s	Medicine	Medicine	#N/A
661	Yes_Application	Choi, et al., 2012{#661}	Leadership development in Korea: A Delphi study	2012	Asia Pacific Journal of Human Resources	PsycInfo 22 June 2022	HF5549.A2	2010s	Social sciences	Social sciences	#N/A
662	Yes_Application	Chipchase, et al., 2012{#662}	Characteristics of student preparedness for clinical learning: clinical educator perspectives using the Delphi approach	2012	BMC Med Educ	PubMed 21 June 2022	R735.A1	2010s	Medicine	Medicine	Medicine (General)
663	Yes_Application	Chipchase, et al., 2012{#663}	A checklist for assessing the methodological quality of studies using transcranial magnetic stimulation to study the motor system: an international consensus study	2012	Clin Neurophysiol	PubMed 21 June 2022	RC321	2010s	Medicine	Medicine	Internal Medicine
664	Yes_Application	Chien, et al., 2012{#664}	Needs assessment: an Internet information system for Taiwan's professionals working with adult survivors of childhood sexual abuse	2012	Asia Pacific Journal of Social Work and Development	WoS 23 June	HV376	2010s	Social sciences	Social sciences	#N/A
665	Yes_Application	Chiang, et al., 2012{#665}	From theory to clinic: key components of qi deficiency in traditional Chinese medicine	2012	Altern Ther Health Med	PubMed 21 June 2022	R733	2010s	Medicine	Medicine	Medicine (General)
666	Yes_Application	Cheung, et al., 2012{#666}	The creation of an objective assessment tool for ultrasound-guided regional anesthesia using the Delphi method	2012	Reg Anesth Pain Med	PubMed 21 June 2022	RB127	2010s	Medicine	Medicine	Pathology
669	Yes_Application	Chen, et al., 2012{#669}	Personalized mobile advertising: Its key attributes, trends, and social impact	2012	Technological Forecasting and Social Change	WoS 23 June	T174	2010s	Technology	Science and Technology	#N/A
670	Yes_Application	Chen, et al., 2012{#670}	Benefits of cross-functional training: Three departments of hotel line supervisors in Taiwan	2012	Journal of Hospitality and Tourism Management	PsycInfo 22 June 2022	TX119.N54	2010s	Technology	Science and Technology	#N/A
671	Yes_Application	Chen, et al., 2012{#671}	A two-stage technology foresight model with system dynamics simulation and its application in the Chinese ICT industry	2012	Technological Forecasting and Social Change	WoS 23 June	T174	2010s	Technology	Science and Technology	#N/A
672	Yes_Application	Cheema, et al., 2012{#672}	Best cross‐cultural training practices for North American and European expatriates in China: A Delphi study	2012	Journal of Psychological Issues in Organizational Culture	PsycInfo 22 June 2022	HF5548.7	2010s	Social sciences	Social sciences	#N/A
674	Yes_Methodological	Chang, et al., 2012{#674}	A social network based group decision support system	2012	International Journal of Mobile Communications	BSC.22june	RT1	2010s	Medicine	Medicine	Nursing
676	Yes_Application	Chang, et al., 2012{#676}	Developing an ICF core set for post-stroke disability assessment and verification in Taiwan: a preliminary study	2012	Disabil Rehabil	PubMed 21 June 2022	RM930.A1	2010s	Medicine	Medicine	Therapeutics, Pharmacology
677	Yes_Application	Chang, et al., 2012{#677}	Using published criteria to develop a list of potentially inappropriate medications for elderly patients in Taiwan	2012	Pharmacoepidemiol Drug Saf	PubMed 21 June 2022	RM302.5	2010s	Medicine	Medicine	Therapeutics, Pharmacology
679	Yes_Application	Chanes, et al., 2012{#679}	Antineoplastic agents extravasation from peripheral intravenous line in children: a simple strategy for a safer nursing care	2012	Eur J Oncol Nurs	PubMed 21 June 2022	RC266 J86	2010s	Medicine	Medicine	Internal Medicine
680	Yes_Application	Chan, et al., 2012{#680}	Burden of nonsteroidal anti-inflammatory and antiplatelet drug use in Asia: a multidisciplinary working party report	2012	Clin Gastroenterol Hepatol	PubMed 21 June 2022	RC799	2010s	Medicine	Medicine	Internal Medicine
681	Yes_Application	Champiri, et al., 2012{#681}	A Fuzzy Classification System for Evaluating the Health Condition of Marine Concrete Structures	2012	Journal of Advanced Concrete Technology	WoS 23 June	TA680	2010s	Technology	Science and Technology	#N/A
682	Yes_Application	Chamorro, et al., 2012{#682}	Innovations and trends in meat consumption: an application of the Delphi method in Spain	2012	Meat Sci	PubMed 21 June 2022	TX556.M4	2010s	Technology	Science and Technology	#N/A
684	Yes_Application	Celiktas, et al., 2012{#684}	Foresight analysis of wind power in Turkey	2012	International Journal of Energy Research	WoS 23 June	TJ163.13	2010s	Technology	Science and Technology	#N/A
685	Yes_Application	Cegielski, et al., 2012{#685}	Adoption of cloud computing technologies in supply chainsAn organizational information processing theory approach	2012	International Journal of Logistics Management	BSC.22june	HD38.5	2010s	Social sciences	Social sciences	#N/A
686	Yes_Application	Carlos, et al., 2012{#686}	Development of a wound healing index for chronic wounds	2012	EWMA Journal	CINAHL 21 June 2022	RD94	2010s	Medicine	Medicine	Surgery
687	Yes_Application	Campos-Climent, et al., 2012{#687}	Delphi method applied to horticultural cooperatives	2012	Management Decision	PsycInfo 22 June 2022	HD28	2010s	Social sciences	Social sciences	#N/A
688	Yes_Application	Campbell, et al., 2012{#688}	Developing the specifications of an open angle glaucoma screening intervention in the United Kingdom: a Delphi approach	2012	BMC Health Serv Res	PubMed 21 June 2022	RA440.85	2010s	Medicine	Medicine	Public Aspects of Medicine
690	Yes_Application	Calsyn, et al., 2012{#690}	Real men are safe-culturally adapted: utilizing the Delphi process to revise real men are safe for an ethnically diverse group of men in substance abuse treatment	2012	AIDS Educ Prev	PubMed 21 June 2022	RA644.A25	2010s	Medicine	Medicine	Public Aspects of Medicine
691	Yes_Application	Callaghan, et al., 2012{#691}	Factors influencing diagnostic decision-making	2012	J Prim Health Care	PubMed 21 June 2022	RC46	2010s	Medicine	Medicine	Internal Medicine
693	Yes_Application	Caldwell, et al., 2012{#693}	Supervisory needs of research doctoral students in a university teaching hospital setting	2012	J Paediatr Child Health	PubMed 21 June 2022	RJ101	2010s	Medicine	Medicine	Pediatrics
695	Yes_Application	Bykerk, et al., 2012{#695}	Canadian Rheumatology Association recommendations for pharmacological management of rheumatoid arthritis with traditional and biologic disease-modifying antirheumatic drugs	2012	J Rheumatol	PubMed 21 June 2022	RC927	2010s	Medicine	Medicine	Internal Medicine
697	Yes_Application	Buxton, et al., 2012{#697}	Prion disease risk perception in Canadian medical laboratories	2012	Can J Infect Dis Med Microbiol	PubMed 21 June 2022	Missing	2010s	Medicine	Medicine	#N/A
698	Yes_Application	Buetow, et al., 2012{#698}	Development and validation of a patient measure of doctor-patient caring	2012	Patient Educ Couns	PubMed 21 June 2022	R727.3	2010s	Medicine	Medicine	Medicine (General)
699	Yes_Application	Brody, et al., 2012{#699}	Identifying components of advanced-level clinical nutrition practice: a Delphi study	2012	J Acad Nutr Diet	PubMed 21 June 2022	RM214	2010s	Medicine	Medicine	Therapeutics, Pharmacology
700	Yes_Application	Briggs, et al., 2012{#700}	Disease-specific knowledge and clinical skills required by community-based physiotherapists to co-manage patients with rheumatoid arthritis	2012	Arthritis Care Res (Hoboken)	PubMed 21 June 2022	RC933.A1	2010s	Medicine	Medicine	Internal Medicine
701	Yes_Application	Bray, et al., 2012{#701}	Identifying the Essential Elements of Effective Science Communication: What Do the Experts Say?	2012	International Journal of Science Education, Part B: Communication and Public Engagement	ERIC.22june	Q181.A1	2010s	Science	Science and Technology	#N/A
702	Yes_Application	Brauers, et al., 2012{#702}	A MULTI-OBJECTIVE DECISION SUPPORT SYSTEM FOR PROJECT SELECTION WITH AN APPLICATION FOR THE TUNISIAN TEXTILE INDUSTRY	2012	E & M Ekonomie a Management	WoS 23 June	HC10	2010s	Social sciences	Social sciences	#N/A
703	Yes_Application	Brand, et al., 2012{#703}	An adverse event screening tool based on routinely collected hospital-acquired diagnoses	2012	Int J Qual Health Care	PubMed 21 June 2022	RA399.A1	2010s	Medicine	Medicine	Public Aspects of Medicine
704	Yes_Application	Bradley, et al., 2012{#704}	Cystic fibrosis research in allied health and nursing professions	2012	J Cyst Fibros	PubMed 21 June 2022	RC858.C95	2010s	Medicine	Medicine	Internal Medicine
705	Yes_Application	Bowie, et al., 2012{#705}	Maximising harm reduction in early specialty training for general practice: validation of a safety checklist	2012	BMC Fam Pract	PubMed 21 June 2022	R11	2010s	Medicine	Medicine	Medicine (General)
706	Yes_Methodological	Bouwsema, et al., 2012{#706}	Quantifying risk through the use of the consolidated risk assessment process	2012	Journal of Emergency Management	CINAHL 21 June 2022	HV551.2	2010s	Social sciences	Social sciences	#N/A
707	Yes_Application	Bousquet, et al., 2012{#707}	Inhaled corticosteroid/long-acting β₂-agonist combination therapy for asthma: attitudes of specialists in Europe	2012	Int Arch Allergy Immunol	PubMed 21 June 2022	RC583	2010s	Medicine	Medicine	Internal Medicine
708	Yes_Application	Bonell, et al., 2012{#708}	Experiences of mental health services by people with intellectual disabilities from different ethnic groups: a Delphi consultation	2012	J Intellect Disabil Res	PubMed 21 June 2022	RC321	2010s	Medicine	Medicine	Internal Medicine
709	Yes_Application	Bombardier, et al., 2012{#709}	Canadian Rheumatology Association recommendations for the pharmacological management of rheumatoid arthritis with traditional and biologic disease-modifying antirheumatic drugs: part II safety	2012	J Rheumatol	PubMed 21 June 2022	RC927	2010s	Medicine	Medicine	Internal Medicine
712	Yes_Application	Bobes-García, et al., 2012{#712}	Delphi consensus on the physical health of patients with schizophrenia: evaluation of the recommendations of the Spanish Societies of Psychiatry and Biological Psychiatry by a panel of experts	2012	Actas Esp Psiquiatr	PubMed 21 June 2022	RC321	2010s	Medicine	Medicine	Internal Medicine
713	Yes_Application	Blum, et al., 2012{#713}	Research priorities for developmental-behavioral pediatrics: a DBPNet consensus study	2012	J Dev Behav Pediatr	PubMed 21 June 2022	RJ1	2010s	Medicine	Medicine	Pediatrics
714	Yes_Application	Blank, et al., 2012{#714}	Keeping ARMS relevant: increasing its usability	2012	Agricultural Finance Review	BSC.22june	HG2051.U5	2010s	Social sciences	Social sciences	#N/A
715	Yes_Methodological	Binnendijk, et al., 2012{#715}	Illness Mapping: a time and cost effective method to estimate healthcare data needed to establish community-based health insurance	2012	BMC Med Res Methodol	PubMed 21 June 2022	R850.A1	2010s	Medicine	Medicine	Medicine (General)
716	Yes_Methodological	Biloslavo, et al., 2012{#716}	Integrating group Delphi, analytic hierarchy process and dynamic fuzzy cognitive maps for a climate warning scenario	2012	Kybernetes	WoS 23 June	Q300	2010s	Science	Science and Technology	#N/A
717	Yes_Application	Billis, et al., 2012{#717}	Inter-tester reliability of discriminatory examination items for sub-classifying non-specific low back pain	2012	J Rehabil Med	PubMed 21 June 2022	RM695	2010s	Medicine	Medicine	Therapeutics, Pharmacology
718	Yes_Application	Biggs, et al., 2012{#718}	A COMMUNITY-LEVEL ASSESSMENT OF FACTORS AFFECTING LIVELIHOODS IN NAWALPARASI DISTRICT, NEPAL	2012	Journal of International Development	BSC.22june	HC59.72.E44; HD72	2010s	Social sciences	Social sciences	#N/A
719	Yes_Application	Bhuasiri, et al., 2012{#719}	Critical success factors for e-learning in developing countries: A comparative analysis between ICT experts and faculty	2012	Computers & Education	PsycInfo 22 June 2022	LB2846	2010s	Education	Other	#N/A
720	Yes_Application	Bhattacharya, et al., 2012{#720}	Impact of RFID on the Retail Value Chain: An Exploratory Study Using a Mixed Method Approach	2012	Journal of Technology Management & Innovation	BSC.22june	Missing	2010s	Technology	Science and Technology	#N/A
721	Yes_Application	Bettmann, et al., 2012{#721}	ACR Appropriateness Criteria® acute chest pain--suspected pulmonary embolism	2012	J Thorac Imaging	PubMed 21 June 2022	RC941	2010s	Medicine	Medicine	Internal Medicine
722	Yes_Application	Bethel, et al., 2012{#722}	Energize staff to create a research agenda	2012	Clin Nurse Spec	PubMed 21 June 2022	RT82.8	2010s	Medicine	Medicine	Nursing
723	Yes_Application	Bertsias, et al., 2012{#723}	Joint European League Against Rheumatism and European Renal Association-European Dialysis and Transplant Association (EULAR/ERA-EDTA) recommendations for the management of adult and paediatric lupus nephritis	2012	Ann Rheum Dis	PubMed 21 June 2022	Missing	2010s	Medicine	Medicine	#N/A
724	Yes_Application	Berthelot, et al., 2012{#724}	A tool to identify recent or present rheumatoid arthritis flare from both patient and physician perspectives: the 'FLARE' instrument	2012	Ann Rheum Dis	PubMed 21 June 2022	Missing	2010s	Medicine	Medicine	#N/A
726	Yes_Application	Berno, et al., 2012{#726}	Validation of the Comprehensive International Classification of Functioning, Disability, and Health Core Set for multiple sclerosis from the perspective of physicians	2012	J Neurol	PubMed 21 June 2022	RC346	2010s	Medicine	Medicine	Internal Medicine
727	Yes_Application	Bernard, et al., 2012{#727}	Towards a consensus-based classification of childhood arterial ischemic stroke	2012	Stroke	PubMed 21 June 2022	RC388.5	2010s	Medicine	Medicine	Internal Medicine
728	Yes_Application	Bennett, et al., 2012{#728}	High priority research needs for gestational diabetes mellitus	2012	J Womens Health (Larchmt)	PubMed 21 June 2022	RA564.85	2010s	Medicine	Medicine	Public Aspects of Medicine
729	Yes_Application	Bennett, et al., 2012{#729}	Consensus statements for management of Barrett's dysplasia and early-stage esophageal adenocarcinoma, based on a Delphi process	2012	Gastroenterology	PubMed 21 June 2022	RC799	2010s	Medicine	Medicine	Internal Medicine
730	Yes_Application	Beniuk, et al., 2012{#730}	Emergency department crowding: prioritising quantified crowding measures using a Delphi study	2012	Emerg Med J	PubMed 21 June 2022	RC86	2010s	Medicine	Medicine	Internal Medicine
731	Yes_Application	Bellando-Randone, et al., 2012{#731}	Very early diagnosis of systemic sclerosis	2012	Pol Arch Med Wewn	PubMed 21 June 2022	R95	2010s	Medicine	Medicine	Medicine (General)
732	Yes_Application	Belanger, et al., 2012{#732}	Development of agri-environmental indicators to assess dairy farm sustainability in Quebec, Eastern Canada	2012	Ecological Indicators	WoS 23 June	GE140	2010s	Geography and anthropology	Social sciences	#N/A
733	Yes_Application	Behmann, et al., 2012{#733}	Public health actions to improve palliative care in Germany: results of a three-round Delphi study	2012	Health Policy	PubMed 21 June 2022	RA1; RA393	2010s	Medicine	Medicine	Public Aspects of Medicine
734	Yes_Application	Baumfield, et al., 2012{#734}	The Delphi Method: Gathering Expert Opinion in Religious Education	2012	British Journal of Religious Education	ERIC.22june	BV1460	2010s	Philosophy and psychology	Social sciences	#N/A
735	Yes_Application	Battistella, et al., 2012{#735}	What drives collective innovation? Exploring the system of drivers for motivations in open innovation, Web-based platforms	2012	Information Research-an International Electronic Journal	WoS 23 June	Z671	2010s	Library science	Other	#N/A
736	Yes_Application	Batista, et al., 2012{#736}	Translating trade and transport facilitation into strategic operations performance objectives	2012	Supply Chain Management	BSC.22june	HF5415.7	2010s	Social sciences	Social sciences	#N/A
737	Yes_Application	Baser, et al., 2012{#737}	Derivation of severity index for rheumatoid arthritis and its association with healthcare outcomes	2012	J Med Econ	PubMed 21 June 2022	RA410.5	2010s	Medicine	Medicine	Public Aspects of Medicine
738	Yes_Application	Bartlett, et al., 2012{#738}	Identifying core domains to assess flare in rheumatoid arthritis: an OMERACT international patient and provider combined Delphi consensus	2012	Ann Rheum Dis	PubMed 21 June 2022	Missing	2010s	Medicine	Medicine	#N/A
740	Yes_Application	Barry, et al., 2012{#740}	The CompHP core competencies framework for health promotion in Europe	2012	Health Educ Behav	PubMed 21 June 2022	RA440.A1	2010s	Medicine	Medicine	Public Aspects of Medicine
741	Yes_Application	Barczak, et al., 2012{#741}	Identifying new product development best practice	2012	Business Horizons	BSC.22june	HF5001	2010s	Social sciences	Social sciences	#N/A
742	Yes_Application	Barber, et al., 2012{#742}	Can the impact of public involvement on research be evaluated? A mixed methods study	2012	Health Expect	PubMed 21 June 2022	RA1	2010s	Medicine	Medicine	Public Aspects of Medicine
743	Yes_Application	Bakken, et al., 2012{#743}	A nursing informatics research agenda for 2008-18: Contextual influences and key components	2012	Nursing Outlook	WoS 23 June	RT1	2010s	Medicine	Medicine	Nursing
744	Yes_Application	Bailie, et al., 2012{#744}	The Criticality of Verbal Immediacy in Online Instruction: A Modified Delphi Study	2012	Journal of Educators Online	ERIC.22june	LB1044.87	2010s	Education	Other	#N/A
745	Yes_Application	Bailey, et al., 2012{#745}	Exploring a city's potential low carbon futures using Delphi methods: some preliminary findings	2012	Journal of Environmental Planning & Management	BSC.22june	NA9000	2010s	Fine arts	Other	#N/A
746	Yes_Application	Bahadori, et al., 2012{#746}	Development of Emergency Medical Services (EMS) in Iran: Component of Transportation	2012	Healthmed	WoS 23 June	Missing	2010s	Medicine	Medicine	#N/A
747	Yes_Application	Aznar, et al., 2012{#747}	The ITINERIS scale on the rights of persons with intellectual disabilities: development, pilot studies and application at a country level in South America	2012	J Intellect Disabil Res	PubMed 21 June 2022	RC321	2010s	Medicine	Medicine	Internal Medicine
748	Yes_Application	Azevedo, et al., 2012{#748}	An integrated model to assess the leanness and agility of the automotive industry	2012	Resources Conservation and Recycling	WoS 23 June	TD794.5; TP156.R38	2010s	Technology	Science and Technology	#N/A
752	Yes_Application	Asghar Arastoo, et al., 2012{#752}	Standardization of data elements of audiology records: a suitable model for Iran	2012	Audiology	CINAHL 21 June 2022	Missing	2010s	Medicine	Medicine	#N/A
754	Yes_Application	Aschemann-Witzel, et al., 2012{#754}	Transferability of private food marketing success factors to public food and health policy: An expert Delphi survey	2012	Food Policy	WoS 23 June	HD9000.1	2010s	Social sciences	Social sciences	#N/A
755	Yes_Application	Aronson, et al., 2012{#755}	Investigating student pharmacist perceptions of professional engagement using a modified Delphi process	2012	Am J Pharm Educ	PubMed 21 June 2022	RS110	2010s	Medicine	Medicine	Pharmacy and Materia Medica
756	Yes_Application	Arnold, et al., 2012{#756}	Development and testing of the fibromyalgia diagnostic screen for primary care	2012	J Womens Health (Larchmt)	PubMed 21 June 2022	RA564.85	2010s	Medicine	Medicine	Public Aspects of Medicine
757	Yes_Application	Arnaud, et al., 2012{#757}	The Relapsing Polychondritis Disease Activity Index: development of a disease activity score for relapsing polychondritis	2012	Autoimmun Rev	PubMed 21 June 2022	QR188.3	2010s	Science	Science and Technology	#N/A
758	Yes_Application	Armstrong, et al., 2012{#758}	Understanding and defining cognitive style and learning style: A Delphi study in the context of educational psychology	2012	Educational Studies	PsycInfo 22 June 2022	L11	2010s	Education	Other	#N/A
759	Yes_Application	Armstrong, et al., 2012{#759}	Canadian Association of Gastroenterology consensus guidelines on safety and quality indicators in endoscopy	2012	Can J Gastroenterol	PubMed 21 June 2022	RC799	2010s	Medicine	Medicine	Internal Medicine
760	Yes_Application	Ardolino, et al., 2012{#760}	The ABLE scale: the development and psychometric properties of an outcome measure for the spinal cord injury population	2012	Phys Ther	PubMed 21 June 2022	RM695	2010s	Medicine	Medicine	Therapeutics, Pharmacology
761	Yes_Application	Ardalan, et al., 2012{#761}	2012-2025 Roadmap of I.R.Iran's Disaster Health Management	2012	PLoS Curr	PubMed 21 June 2022	RA421	2010s	Medicine	Medicine	Public Aspects of Medicine
762	Yes_Application	Arat, et al., 2012{#762}	The Association of Illness Perceptions with Physical and Mental Health in Systemic Sclerosis Patients: An Exploratory Study	2012	Musculoskeletal Care	CINAHL 21 June 2022	RC925.A1	2010s	Medicine	Medicine	Internal Medicine
765	Yes_Application	Antonova, et al., 2012{#765}	Scope and severity index: a metric for quantifying nursing home survey deficiency number, scope, and severity adjusted for the state-related measurement bias	2012	J Am Med Dir Assoc	PubMed 21 June 2022	RA997.A1	2010s	Medicine	Medicine	Public Aspects of Medicine
767	Yes_Application	Andrade, et al., 2012{#767}	The vulnerability of hydroelectric generation in the Northeast of Brazil: The environmental and business risks for CHESF	2012	Renewable & Sustainable Energy Reviews	WoS 23 June	TJ807	2010s	Technology	Science and Technology	#N/A
768	Yes_Application	Anderst, et al., 2012{#768}	Preliminary development of a rapid assessment of supervision scale for young children	2012	Pediatrics	PubMed 21 June 2022	RJ1	2010s	Medicine	Medicine	Pediatrics
769	Yes_Application	Amini, et al., 2012{#769}	Research priorities in medical education in the Eastern Mediterranean Region	2012	East Mediterr Health J	PubMed 21 June 2022	RA541.N36	2010s	Medicine	Medicine	Public Aspects of Medicine
771	Yes_Application	Alkabba, et al., 2012{#771}	The major medical ethical challenges facing the public and healthcare providers in Saudi Arabia	2012	J Family Community Med	PubMed 21 June 2022	RA421	2010s	Medicine	Medicine	Public Aspects of Medicine
774	Yes_Application	Alhussain, et al., 2012{#774}	Barriers to Knowledge Management in Saudi Arabia	2012	Journal of Knowledge Globalization	BSC.22june	HD30.2	2010s	Social sciences	Social sciences	#N/A
775	Yes_Application	Alghwiri, et al., 2012{#775}	The development and validation of the vestibular activities and participation measure	2012	Arch Phys Med Rehabil	PubMed 21 June 2022	RM845	2010s	Medicine	Medicine	Therapeutics, Pharmacology
776	Yes_Application	Alfaro Lara, et al., 2012{#776}	Selection of tools for reconciliation, compliance and appropriateness of treatment in patients with multiple chronic conditions	2012	Eur J Intern Med	PubMed 21 June 2022	RC	2010s	Medicine	Medicine	Internal Medicine
777	Yes_Application	Alexander, et al., 2012{#777}	Achieving consensus on recommendations for the clinical management of overweight and obese adults for canadian physiotherapy practice	2012	Physiother Can	PubMed 21 June 2022	RM695	2010s	Medicine	Medicine	Therapeutics, Pharmacology
778	Yes_Application	Alessandrini, et al., 2012{#778}	Developing a diagnosis-based severity classification system for use in emergency medical services for children	2012	Acad Emerg Med	PubMed 21 June 2022	RC86	2010s	Medicine	Medicine	Internal Medicine
779	Yes_Application	Alanazi, et al., 2012{#779}	Curriculum design of emergency medical services program at the College of Applied Medical Sciences, King Saud bin Abdulaziz University for Health Sciences	2012	Adv Med Educ Pract	PubMed 21 June 2022	R735.A1	2010s	Medicine	Medicine	Medicine (General)
781	Yes_Application	Al-Saleh, et al., 2012{#781}	Carbon capture, utilisation and storage scenarios for the Gulf Cooperation Council region: A Delphi-based foresight study	2012	Futures	WoS 23 June	HG6046	2010s	Social sciences	Social sciences	#N/A
783	Yes_Application	Ajami, et al., 2012{#783}	A comparative study on the Earthquake Information Management Systems (EIMS) in India, Afghanistan and Iran	2012	J Educ Health Promot	PubMed 21 June 2022	RA440.A1	2010s	Medicine	Medicine	Public Aspects of Medicine
786	Yes_Application	Agresta, et al., 2012{#786}	Laparoscopic approach to acute abdomen from the Consensus Development Conference of the Società Italiana di Chirurgia Endoscopica e nuove tecnologie (SICE), Associazione Chirurghi Ospedalieri Italiani (ACOI), Società Italiana di Chirurgia (SIC), Società Italiana di Chirurgia d'Urgenza e del Trauma (SICUT), Società Italiana di Chirurgia nell'Ospedalità Privata (SICOP), and the European Association…	2012	Surg Endosc	PubMed 21 June 2022	RC78.7.E5	2010s	Medicine	Medicine	Internal Medicine
787	Yes_Application	Adegbehingbe, et al., 2012{#787}	Development of an AFASS assessment and screening tool towards the prevention of mother-to-child HIV transmission (PMTCT) in sub-Saharan Africa--a Delphi survey	2012	BMC Public Health	PubMed 21 June 2022	RA1	2010s	Medicine	Medicine	Public Aspects of Medicine
788	Yes_Application	Addington, et al., 2012{#788}	Development of a core set of performance measures for evaluating schizophrenia treatment services	2012	Psychiatr Serv	PubMed 21 June 2022	RC443.A1	2010s	Medicine	Medicine	Internal Medicine
789	Yes_Application	Addington, et al., 2012{#789}	'Performance measures for schizophrenia research': Reply	2012	Psychiatr Serv	PsycInfo 22 June 2022	RC443.A1	2010s	Medicine	Medicine	Internal Medicine
790	Yes_Application	Achterberg, et al., 2012{#790}	What are the most important factors for work participation in the young disabled? An expert view	2012	Disabil Rehabil	PubMed 21 June 2022	RM930.A1	2010s	Medicine	Medicine	Therapeutics, Pharmacology
791	Yes_Application	Abdel-Wahab, et al., 2012{#791}	ACR Appropriateness Criteria® external-beam radiation therapy treatment planning for clinically localized prostate cancer	2012	J Am Coll Radiol	PubMed 21 June 2022	R895.A1	2010s	Medicine	Medicine	Medicine (General)
793	Yes_Application	Aalianvari, et al., 2012{#793}	Application of fuzzy Delphi AHP method for the estimation and classification of Ghomrud tunnel from groundwater flow hazard	2012	Arabian Journal of Geosciences	WoS 23 June	QE1	2010s	Science	Science and Technology	#N/A
795	Yes_Application	., 2012{#795}	Research priorities for Chagas disease, human African trypanosomiasis and leishmaniasis	2012	World Health Organ Tech Rep Ser	PubMed 21 June 2022	RA8	2010s	Medicine	Medicine	Public Aspects of Medicine
796	Yes_Application	No author, 2012{#796}	American Geriatrics Society updated Beers Criteria for potentially inappropriate medication use in older adults	2012	J Am Geriatr Soc	PubMed 21 June 2022	RC952; RC952.A1	2010s	Medicine	Medicine	Internal Medicine
800	Yes_Methodological	No author, 2012{#800}	POLICY PLANNING WITH THE DELPHI METHOD: A HEALTHCARE HRM CASE STUDY	2012	International Journal of the Academic Business World	BSC.22june	HF1	2010s	Social sciences	Social sciences	#N/A
801	Yes_Application	Zunder, et al., 2011{#801}	E-Logistics Systems Applications for Service Users and Providers	2011	Transportation Research Record	WoS 23 June	TE7	2010s	Technology	Science and Technology	#N/A
802	Yes_Application	Zolfani, et al., 2011{#802}	Using MCDM Methods for Selecting the Best Multi-role Artist of Rock Bands in 2000s	2011	International Journal of Management & Innovation	BSC.22june	HD28	2010s	Social sciences	Social sciences	#N/A
803	Yes_Application	Zhu, et al., 2011{#803}	Using a Delphi method and the analytic hierarchy process to evaluate Chinese search engines A case study on Chinese search engines	2011	Online Information Review	WoS 23 June	Z699.A1	2010s	Library science	Other	#N/A
804	Yes_Application	Zheng, et al., 2011{#804}	A Health Performance Evaluation Model of Apartment Building Indoor Air Quality	2011	Indoor and Built Environment	WoS 23 June	TD883.17	2010s	Technology	Science and Technology	#N/A
805	Yes_Application	Zhao, et al., 2011{#805}	Understanding and supporting online communities of practice: Lessons learned from Wikipedia	2011	Educational Technology Research and Development	PsycInfo 22 June 2022	LB1028.3	2010s	Education	Other	#N/A
806	Yes_Application	Zhang, et al., 2011{#806}	EULAR recommendations for calcium pyrophosphate deposition. Part II: management	2011	Ann Rheum Dis	PubMed 21 June 2022	Missing	2010s	Medicine	Medicine	#N/A
807	Yes_Application	Zhang, et al., 2011{#807}	European League Against Rheumatism recommendations for calcium pyrophosphate deposition. Part I: terminology and diagnosis	2011	Ann Rheum Dis	PubMed 21 June 2022	Missing	2010s	Medicine	Medicine	#N/A
808	Yes_Application	Zettinig, et al., 2011{#808}	The domain of international business: Futures and future relevance of international business	2011	Thunderbird International Business Review	BSC.22june	HF1	2010s	Social sciences	Social sciences	#N/A
809	Yes_Application	Zeng, et al., 2011{#809}	Determination of problematic ICD-9-CM subcategories for further study of coding performance: Delphi method	2011	Perspect Health Inf Manag	PubMed 21 June 2022	Missing	2010s	Medicine	Medicine	#N/A
810	Yes_Application	Zarowitz, et al., 2011{#810}	Development and validation of a screening tool for chronic obstructive pulmonary disease in nursing home residents	2011	J Am Med Dir Assoc	PubMed 21 June 2022	RA997.A1	2010s	Medicine	Medicine	Public Aspects of Medicine
811	Yes_Application	Zami, et al., 2011{#811}	Inhibitors of adopting stabilised earth construction to address urban low cost housing crisis: An understanding by construction professionals	2011	Journal of Building Appraisal	BSC.22june	TH439	2010s	Technology	Science and Technology	#N/A
812	Yes_Application	Zami, et al., 2011{#812}	Drivers that help adopting stabilised earth construction to address urban low-cost housing crisis: an understanding by construction professionals	2011	Environment, Development & Sustainability	BSC.22june	HC79.E5	2010s	Social sciences	Social sciences	#N/A
813	Yes_Application	Zaidi, et al., 2011{#813}	Effect of case management on neonatal mortality due to sepsis and pneumonia	2011	BMC Public Health	PubMed 21 June 2022	RA1	2010s	Medicine	Medicine	Public Aspects of Medicine
814	Yes_Application	Yuen, et al., 2011{#814}	Australasian College for Emergency Medicine examiner peer review process: Development and implementation	2011	Emerg Med Australas	PubMed 21 June 2022	RC86	2010s	Medicine	Medicine	Internal Medicine
815	Yes_Application	Yuan, et al., 2011{#815}	Exploring the Dimensions and Effects of Computer Software Similarities in Computer Skills Transfer	2011	Journal of Organizational & End User Computing	BSC.22june	QA76.9.M3	2010s	Science	Science and Technology	#N/A
816	Yes_Application	Yu, et al., 2011{#816}	What should the government do regarding health policy-making to develop community health care in Shanghai?	2011	Int J Health Plann Manage	PubMed 21 June 2022	RA394.9	2010s	Medicine	Medicine	Public Aspects of Medicine
817	Yes_Application	Yu, et al., 2011{#817}	Selection of drug-laboratory result pairs for an inpatient asynchronous alert program: results of a Delphi survey	2011	Am J Health Syst Pharm	PubMed 21 June 2022	RS1	2010s	Medicine	Medicine	Pharmacy and Materia Medica
818	Yes_Application	Yu, et al., 2011{#818}	Creating technology candidates for disruptive innovation: Generally applicable R&D strategies	2011	Technovation	BSC.22june	HD45	2010s	Social sciences	Social sciences	#N/A
820	Yes_Application	York, et al., 2011{#820}	Towards an understanding of instructional design heuristics: An exploratory Delphi study	2011	Educational Technology Research and Development	PsycInfo 22 June 2022	LB1028.3	2010s	Education	Other	#N/A
821	Yes_Application	Yoon, et al., 2011{#821}	Expected Future Market Volume of HTS Equipment in South Korea	2011	Journal of Magnetics	WoS 23 June	QC750	2010s	Science	Science and Technology	#N/A
822	Yes_Application	Yoo, et al., 2011{#822}	Development and application of a methodology for vulnerability assessment of climate change in coastal cities	2011	Ocean & Coastal Management	WoS 23 June	GC1000	2010s	Geography and anthropology	Social sciences	#N/A
823	Yes_Methodological	Yonjoo, et al., 2011{#823}	The current state of human performance technology: A citation network analysis of Performance Improvement Quarterly, 1988-2010	2011	Performance Improvement Quarterly	BSC.22june	HF5549.5.P37	2010s	Social sciences	Social sciences	#N/A
826	Yes_Application	Yang, et al., 2011{#826}	Exploration strategies and key activities for the system of environmental management	2011	Total Quality Management & Business Excellence	BSC.22june	TS1	2010s	Technology	Science and Technology	#N/A
829	Yes_Application	Yakoob, et al., 2011{#829}	The effect of providing skilled birth attendance and emergency obstetric care in preventing stillbirths	2011	BMC Public Health	PubMed 21 June 2022	RA1	2010s	Medicine	Medicine	Public Aspects of Medicine
831	Yes_Methodological	Xie, et al., 2011{#831}	Research on the group decision-making about emergency event based on network technology	2011	Information Technology & Management	WoS 23 June	T58.64	2010s	Technology	Science and Technology	#N/A
832	Yes_Application	Xia, et al., 2011{#832}	Developing a Fuzzy Multicriteria Decision-Making Model for Selecting Design-Build Operational Variations	2011	Journal of Construction Engineering & Management	BSC.22june	TA1	2010s	Technology	Science and Technology	#N/A
833	Yes_Application	Wu, et al., 2011{#833}	Evaluation of reclamation land productivity in mining districts	2011	Transactions of Nonferrous Metals Society of China	WoS 23 June	TA479.3; TN758;	2010s	Technology	Science and Technology	#N/A
834	Yes_Application	Wu, et al., 2011{#834}	Comparison between manufacturing companies that are ISO certified and those that are not certified using performance measurement model	2011	Total Quality Management & Business Excellence	BSC.22june	TS1	2010s	Technology	Science and Technology	#N/A
835	Yes_Application	Wu, et al., 2011{#835}	Can we accredit hospital ethics? A tentative proposal	2011	J Med Ethics	PubMed 21 June 2022	R724	2010s	Medicine	Medicine	Medicine (General)
836	Yes_Application	Wu, et al., 2011{#836}	Financial service sector performance measurement model: AHP sensitivity analysis and balanced scorecard approach	2011	Service Industries Journal	BSC.22june	HD9980.1	2010s	Social sciences	Social sciences	#N/A
837	Yes_Application	Wu, et al., 2011{#837}	Combining the fuzzy analytic hierarchy process and the fuzzy Delphi method for developing critical competences of electronic commerce professional managers	2011	Quality & Quantity: International Journal of Methodology	PsycInfo 22 June 2022	H61	2010s	Social sciences	Social sciences	#N/A
839	Yes_Application	Wright, et al., 2011{#839}	Development and evaluation of a comprehensive clinical decision support taxonomy: comparison of front-end tools in commercial and internally developed electronic health record systems	2011	J Am Med Inform Assoc	PubMed 21 June 2022	R858.A1	2010s	Medicine	Medicine	Medicine (General)
840	Yes_Application	Wool, et al., 2011{#840}	The Perinatal Palliative Care Perceptions and Barriers Scale Instrument©: development and validation	2011	Adv Neonatal Care	PubMed 21 June 2022	Missing	2010s	Medicine	Medicine	#N/A
842	Yes_Application	Wise, et al., 2011{#842}	ACR Appropriateness Criteria® on acute shoulder pain	2011	J Am Coll Radiol	PubMed 21 June 2022	R895.A1	2010s	Medicine	Medicine	Medicine (General)
844	Yes_Application	Wilson, et al., 2011{#844}	New-school brand creation and creativity - Lessons from Hip Hop and the global branded generation	2011	Journal of Brand Management	BSC.22june	HD69.B7	2010s	Social sciences	Social sciences	#N/A
845	Yes_Application	Wilke, et al., 2011{#845}	Analysis of risk factors for the introduction of Salmonella spp. and Campylobacter spp. in poultry farms using Delphi method	2011	Worlds Poultry Science Journal	WoS 23 June	SF481	2010s	Agriculture	Science and Technology	#N/A
847	Yes_Application	Wetering, et al., 2011{#847}	A Situational Alignment Framework for PACS	2011	Journal of Digital Imaging	CINAHL 21 June 2022	RC78.7.D35	2010s	Medicine	Medicine	Internal Medicine
848	Yes_Methodological	West, et al., 2011{#848}	Using the Delphi Technique: Experience from the world of counselling and psychotherapy	2011	Counselling & Psychotherapy Research	CINAHL 21 June 2022	BF637.C6	2010s	Philosophy and psychology	Social sciences	#N/A
849	Yes_Application	Wennekes, et al., 2011{#849}	Development and measurement of guideline-based indicators for patients with non-Hodgkin's lymphoma	2011	J Clin Oncol	PubMed 21 June 2022	Missing	2010s	Medicine	Medicine	#N/A
850	Yes_Application	Wellwood, et al., 2011{#850}	Developing a tool to assess quality of stroke care across European populations: the EROS Quality Assessment Tool	2011	Stroke	PubMed 21 June 2022	RC388.5	2010s	Medicine	Medicine	Internal Medicine
851	Yes_Application	Wells, et al., 2011{#851}	Behaviour and climate change: Consumer perceptions of responsibility	2011	Journal of Marketing Management	BSC.22june	HF5415.13	2010s	Social sciences	Social sciences	#N/A
853	Yes_Application	Waterhouse, et al., 2011{#853}	From Practitioner to Practice Educator: What Supports and What Hinders the Development of Confidence in Teaching and Assessing Student Social Workers?	2011	Practice (09503153)	CINAHL 21 June 2022	HV1	2010s	Social sciences	Social sciences	#N/A
854	Yes_Application	Wang, et al., 2011{#854}	Evaluating sustainability of wetland system: A case study in East Dongting Lake Area, China	2011	African Journal of Agricultural Research	WoS 23 June	Missing	2010s	Agriculture	Science and Technology	#N/A
855	Yes_Application	Wang, et al., 2011{#855}	An analysis of TFT-LCD industry success factors by integrating FDAHP and gray sequencing	2011	African Journal of Business Management	WoS 23 June	HD28	2010s	Social sciences	Social sciences	#N/A
856	Yes_Application	Wang, et al., 2011{#856}	The Evaluation of Affecting Factors of the Chinese Language Learner Market	2011	Journal of Testing and Evaluation	WoS 23 June	TA401	2010s	Technology	Science and Technology	#N/A
859	Yes_Application	Wang, et al., 2011{#859}	THE INDISPENSABLE CHEF COMPETENCY APPRAISAL OF HACCP CERTIFIED CONTRACT FOOD SERVICE COMPANIES IN TAIWAN	2011	Pakistan Journal of Statistics	WoS 23 June	QA276.A1	2010s	Science	Science and Technology	#N/A
860	Yes_Application	Wang, et al., 2011{#860}	A STUDY ON THE CRITICAL SUCCESS FACTORS OF ISO 22000 IMPLEMENTATION IN THE HOTEL INDUSTRY	2011	Pakistan Journal of Statistics	WoS 23 June	QA276.A1	2010s	Science	Science and Technology	#N/A
861	Yes_Application	Wang, et al., 2011{#861}	KEY SUCCESS FACTORS IN OPTIMAL OPERATION AND MANAGEMENT FOR LARGE-SCALE GROUP DIET INDUSTRY: STUDY ON FOXCONN TECHNOLOGY GROUP CENTRAL KITCHEN	2011	Actual Problems of Economics	WoS 23 June	Missing	2010s	Social sciences	Social sciences	#N/A
862	Yes_Application	Wang, et al., 2011{#862}	Systems-based practice: Summary of the 2010 Council of Emergency Medicine Residency Directors Academic Assembly Consensus Workgroup--teaching and evaluating the difficult-to-teach competencies	2011	Acad Emerg Med	PubMed 21 June 2022	RC86	2010s	Medicine	Medicine	Internal Medicine
863	Yes_Application	Wang, et al., 2011{#863}	Quality-of-care indicators for children with sickle cell disease	2011	Pediatrics	PubMed 21 June 2022	RJ1	2010s	Medicine	Medicine	Pediatrics
864	Yes_Application	Wallis, et al., 2011{#864}	What is narrative therapy and what is it not?: the usefulness of Q methodology to explore accounts of White and Epston's (1990) approach to narrative therapy	2011	Clin Psychol Psychother	PubMed 21 June 2022	RC467	2010s	Medicine	Medicine	Internal Medicine
865	Yes_Application	Wallengren, et al., 2011{#865}	Identification of core competencies for primary care of allergy patients using a modified Delphi technique	2011	BMC Med Educ	PubMed 21 June 2022	R735.A1	2010s	Medicine	Medicine	Medicine (General)
866	Yes_Application	Walker, et al., 2011{#866}	Being Professional in English Language Teaching Services: A Delphic Panel Study	2011	Quality Assurance in Education: An International Perspective	ERIC.22june	LB2806.22	2010s	Education	Other	#N/A
867	Yes_Application	Waldman, et al., 2011{#867}	Management of pediatric central nervous system demyelinating disorders: consensus of United States neurologists	2011	J Child Neurol	PubMed 21 June 2022	RJ486	2010s	Medicine	Medicine	Pediatrics
868	Yes_Application	Vonk Noordegraaf, et al., 2011{#868}	Multidisciplinary convalescence recommendations after gynaecological surgery: a modified Delphi method among experts	2011	Bjog	PubMed 21 June 2022	RG1	2010s	Medicine	Medicine	Gynecology and Obstetrics
869	Yes_Application	Vivanco-Aranda, et al., 2011{#869}	Foresight analysis of tilapia supply chains (Sistema Producto) in four states in Mexico: Scenarios and strategies for 2018	2011	Technological Forecasting and Social Change	WoS 23 June	T174	2010s	Technology	Science and Technology	#N/A
870	Yes_Application	Vettoretto, et al., 2011{#870}	Consensus conference on laparoscopic appendectomy: development of guidelines	2011	Colorectal Dis	PubMed 21 June 2022	RC860	2010s	Medicine	Medicine	Internal Medicine
871	Yes_Application	Verschuren, et al., 2011{#871}	Identification of a core set of exercise tests for children and adolescents with cerebral palsy: a Delphi survey of researchers and clinicians	2011	Dev Med Child Neurol	PubMed 21 June 2022	RJ1	2010s	Medicine	Medicine	Pediatrics
872	Yes_Application	Vergouw, et al., 2011{#872}	Prediction of persistent shoulder pain in general practice: comparing clinical consensus from a Delphi procedure with a statistical scoring system	2011	BMC Fam Pract	PubMed 21 June 2022	R11	2010s	Medicine	Medicine	Medicine (General)
874	Yes_Application	van Niekerk, et al., 2011{#874}	DEFINING 'PROJECT SUCCESS' FOR A COMPLEX PROJECT - THE CASE OF A NUCLEAR ENGINEERING DEVELOPMENT	2011	South African Journal of Industrial Engineering	WoS 23 June	T55.76.S6	2010s	Social sciences	Social sciences	#N/A
875	Yes_Application	Van Hecke, et al., 2011{#875}	Development and psychometric evaluation of an instrument to assess venous leg ulcer lifestyle knowledge among nurses	2011	J Adv Nurs	PubMed 21 June 2022	RT1	2010s	Medicine	Medicine	Nursing
876	Yes_Application	van Ginneken, et al., 2011{#876}	Expert attitudes to management contracts in the Dutch hotel industry: A DELPHI approach	2011	Journal of Hospitality and Tourism Management	PsycInfo 22 June 2022	TX119.N54	2010s	Technology	Science and Technology	#N/A
877	Yes_Application	Van Eynde, et al., 2011{#877}	Human resource knowledge and skills needed by non-HR managers: Recommendations from leading senior HR executives	2011	Organization Development Journal	PsycInfo 22 June 2022	HD58.8	2010s	Social sciences	Social sciences	#N/A
878	Yes_Application	van der Wurff, et al., 2011{#878}	BETWEEN PROFESSION AND AUDIENCE Codes of conduct and transparency as quality instruments for off- and online journalism	2011	Journalism Studies	WoS 23 June	PN4701	2010s	Language and literature	Other	#N/A
880	Yes_Methodological	van der Schaaf, et al., 2011{#880}	Construct validation of content standards for teaching	2011	Scandinavian Journal of Educational Research	PsycInfo 22 June 2022	LB1028	2010s	Education	Other	#N/A
881	Yes_Application	van den Heuvel, et al., 2011{#881}	Sweet eating: a definition and the development of the Dutch Sweet Eating Questionnaire	2011	Obes Surg	PubMed 21 June 2022	RD540	2010s	Medicine	Medicine	Surgery
882	Yes_Application	van de Linde, et al., 2011{#882}	The Delphi method as early warning Linking global societal trends to future radicalization and terrorism in The Netherlands	2011	Technological Forecasting and Social Change	WoS 23 June	T174	2010s	Technology	Science and Technology	#N/A
883	Yes_Application	van Assen, et al., 2011{#883}	EULAR recommendations for vaccination in adult patients with autoimmune inflammatory rheumatic diseases	2011	Ann Rheum Dis	PubMed 21 June 2022	Missing	2010s	Medicine	Medicine	#N/A
885	Yes_Methodological	Vakil, et al., 2011{#885}	Editorial: consensus guidelines: method or madness?	2011	Am J Gastroenterol	PubMed 21 June 2022	RC799	2010s	Medicine	Medicine	Internal Medicine
886	Yes_Application	Upton, et al., 2011{#886}	What provokes experienced COPD clinical practitioners in the UK to initiate or change medication? A consensus study	2011	Prim Care Respir J	PubMed 21 June 2022	Missing	2010s	Medicine	Medicine	#N/A
887	Yes_Application	Turner, et al., 2011{#887}	021 Developing new performance indicators for ambulance service category B calls	2011	Emergency Medicine Journal	CINAHL 21 June 2022	RC86	2010s	Medicine	Medicine	Internal Medicine
888	Yes_Application	Tso, et al., 2011{#888}	Developing a decision aid to guide public sector health policy decisions: a study protocol	2011	Implement Sci	PubMed 21 June 2022	RA1	2010s	Medicine	Medicine	Public Aspects of Medicine
889	Yes_Application	Tropea, et al., 2011{#889}	Use of consensus methods to select clinical indicators to assess activities to minimise functional decline among older hospitalised patients	2011	Aust Health Rev	PubMed 21 June 2022	R99	2010s	Medicine	Medicine	Medicine (General)
892	Yes_Application	Torrance, et al., 2011{#892}	Potential Pain Management Programmes in primary care. A UK-wide questionnaire and Delphi survey of experts	2011	Fam Pract	PubMed 21 June 2022	R130	2010s	Medicine	Medicine	Medicine (General)
893	Yes_Application	Toevs, et al., 2011{#893}	Identity Preservation Systems for Genetically Modified Potatoes	2011	American Journal of Potato Research	WoS 23 June	SB211.P8	2010s	Agriculture	Science and Technology	#N/A
894	Yes_Application	Tissington, et al., 2011{#894}	Social networks: A learning tool for teams?	2011	British Journal of Educational Technology	PsycInfo 22 June 2022	LB1043	2010s	Education	Other	#N/A
895	Yes_Application	Timmerman, et al., 2011{#895}	Development of a "Universal" Rubric for Assessing Undergraduates' Scientific Reasoning Skills Using Scientific Writing	2011	Assessment & Evaluation in Higher Education	ERIC.22june	LB2300	2010s	Education	Other	#N/A
898	Yes_Application	Thompson, et al., 2011{#898}	Knowledge Types Used by Researchers and Wool Producers in Australia under a Workplace Learning Typology: Implications for Innovation in the Australian Sheep Industry	2011	Journal of Agricultural Education and Extension	ERIC.22june	S530	2010s	Agriculture	Science and Technology	#N/A
899	Yes_Application	Thompson, et al., 2011{#899}	The International Confederation of Midwives: Global Standards for Midwifery Education (2010) with companion guidelines	2011	Midwifery	PubMed 21 June 2022	RG950	2010s	Medicine	Medicine	Gynecology and Obstetrics
900	Yes_Application	Thomassen, et al., 2011{#900}	Implementation of checklists in health care; learning from high-reliability organisations	2011	Scand J Trauma Resusc Emerg Med	PubMed 21 June 2022	RA645.5	2010s	Medicine	Medicine	Public Aspects of Medicine
901	Yes_Application	Tessier, et al., 2011{#901}	Content identification of the IWQOL-Lite with the International Classification of Functioning, Disability and Health	2011	Qual Life Res	PubMed 21 June 2022	HN25	2010s	Social sciences	Social sciences	#N/A
903	Yes_Application	Taylor, et al., 2011{#903}	What context features might be important determinants of the effectiveness of patient safety practice interventions?	2011	BMJ Quality & Safety	CINAHL 21 June 2022	Missing	2010s	Medicine	Medicine	#N/A
905	Yes_Application	Tapio, et al., 2011{#905}	The unholy marriage? Integrating qualitative and quantitative information in Delphi processes	2011	Technological Forecasting and Social Change	WoS 23 June	T174	2010s	Technology	Science and Technology	#N/A
907	Yes_Application	Tang, et al., 2011{#907}	Optimizing an immersion ESL curriculum using analytic hierarchy process	2011	Eval Program Plann	PubMed 21 June 2022	H62.A1	2010s	Social sciences	Social sciences	#N/A
908	Yes_Application	Tandeter, et al., 2011{#908}	A 'minimal core curriculum' for Family Medicine in undergraduate medical education: a European Delphi survey among EURACT representatives	2011	Eur J Gen Pract	PubMed 21 June 2022	R729.5.G4 E89	2010s	Medicine	Medicine	Medicine (General)
909	Yes_Application	Tabish, et al., 2011{#909}	Analyses and evaluation of irregularities in public procurement in India	2011	Construction Management & Economics	BSC.22june	HD9715.A1	2010s	Social sciences	Social sciences	#N/A
910	Yes_Application	Sylvester, et al., 2011{#910}	Procedural skills in general practice vocational training - what should be taught?	2011	Aust Fam Physician	PubMed 21 June 2022	R729.5.G4	2010s	Medicine	Medicine	Medicine (General)
911	Yes_Application	Syed, et al., 2011{#911}	Effect of screening and management of diabetes during pregnancy on stillbirths	2011	BMC Public Health	PubMed 21 June 2022	RA1	2010s	Medicine	Medicine	Public Aspects of Medicine
912	Yes_Application	Swinkels, et al., 2011{#912}	Development of guidelines for recently arrived immigrants and refugees to Canada: Delphi consensus on selecting preventable and treatable conditions	2011	Cmaj	PubMed 21 June 2022	R11	2010s	Medicine	Medicine	Medicine (General)
913	Yes_Application	Suominen, et al., 2011{#913}	Analyzing prospects of portable fuel cells with an expert opinion study	2011	Futures	WoS 23 June	HG6046	2010s	Social sciences	Social sciences	#N/A
914	Yes_Application	Sun, et al., 2011{#914}	Quality indicators for acute myocardial infarction care in China	2011	Int J Qual Health Care	PubMed 21 June 2022	RA399.A1	2010s	Medicine	Medicine	Public Aspects of Medicine
915	Yes_Methodological	Sullivan, et al., 2011{#915}	The appropriate elicitation of expert opinion in economic models: Making expert data fit for purpose	2011	PharmacoEconomics	PsycInfo 22 June 2022	RM260	2010s	Medicine	Medicine	Therapeutics, Pharmacology
916	Yes_Methodological	Sullivan, et al., 2011{#916}	The Appropriate Elicitation of Expert Opinion in Economic Models	2011	PharmacoEconomics	BSC.22june	RM260	2010s	Medicine	Medicine	Therapeutics, Pharmacology
918	Yes_Application	Streveler, et al., 2011{#918}	Rigorous Methodology for Concept Inventory Development: Using the 'Assessment Triangle' to Develop and Test the Thermal and Transport Science Concept Inventory (TTCI)	2011	International Journal of Engineering Education	WoS 23 June	T61	2010s	Technology	Science and Technology	#N/A
919	Yes_Application	Stock-Schröer, et al., 2011{#919}	Reporting experiments in homeopathic basic research-description of the checklist development	2011	Evid Based Complement Alternat Med	PubMed 21 June 2022	R733	2010s	Medicine	Medicine	Medicine (General)
920	Yes_Application	Stienen, et al., 2011{#920}	Development of quality indicators based on a multidisciplinary, evidence-based guideline on pediatric constipation	2011	Eur J Pediatr	PubMed 21 June 2022	RJ1	2010s	Medicine	Medicine	Pediatrics
922	Yes_Application	Stanton, et al., 2011{#922}	A modified Delphi approach to standardize low back pain recurrence terminology	2011	Eur Spine J	PubMed 21 June 2022	RD533	2010s	Medicine	Medicine	Surgery
923	Yes_Application	Speksnijder, et al., 2011{#923}	Nursing diagnoses (NANDA-I) in hematology-oncology: a Delphi-study	2011	Int J Nurs Terminol Classif	PubMed 21 June 2022	RT1; RT48.6	2010s	Medicine	Medicine	Nursing
924	Yes_Application	Sparrow, et al., 2011{#924}	What is an opinion anyway? Finding out what people really think	2011	International Journal of Market Research	PsycInfo 22 June 2022	HF5415.2	2010s	Social sciences	Social sciences	#N/A
925	Yes_Application	Sowter, et al., 2011{#925}	The development of evidence based guidelines for clinical practice portfolios	2011	Nurse Educ Today	PubMed 21 June 2022	R171	2010s	Medicine	Medicine	Medicine (General)
928	Yes_Application	Sørensen, et al., 2011{#928}	A randomized clinical trial of cognitive behavioural therapy versus short-term psychodynamic psychotherapy versus no intervention for patients with hypochondriasis	2011	Psychol Med	PubMed 21 June 2022	RC321	2010s	Medicine	Medicine	Internal Medicine
929	Yes_Application	Soohoo, et al., 2011{#929}	Variations in the quality of care delivered to patients undergoing total knee replacement at 3 affiliated hospitals	2011	Orthopedics	PubMed 21 June 2022	RD701	2010s	Medicine	Medicine	Surgery
930	Yes_Application	SooHoo, et al., 2011{#930}	Development of quality of care indicators for patients undergoing total hip or total knee replacement	2011	BMJ Qual Saf	PubMed 21 June 2022	Missing	2010s	Medicine	Medicine	#N/A
931	Yes_Application	Soares, et al., 2011{#931}	Information Systems Interoperability in Public Administration: Identifying the Major Acting Forces through a Delphi Study	2011	Journal of Theoretical & Applied Electronic Commerce Research	BSC.22june	HF5548.32	2010s	Social sciences	Social sciences	#N/A
932	Yes_Application	Smith, et al., 2011{#932}	Development and validation of a child health workforce competence framework	2011	Community Pract	PubMed 21 June 2022	RT98	2010s	Medicine	Medicine	Nursing
933	Yes_Application	Smith, et al., 2011{#933}	Resource allocation: an approach for enhancing hospital resiliency	2011	J Bus Contin Emer Plan	PubMed 21 June 2022	HD49	2010s	Social sciences	Social sciences	#N/A
934	Yes_Application	Smith, et al., 2011{#934}	Development of an instrument to assess the quality of acupuncture: results from a Delphi process	2011	J Altern Complement Med	PubMed 21 June 2022	R733	2010s	Medicine	Medicine	Medicine (General)
935	Yes_Application	Smith, et al., 2011{#935}	Defining excellence in anaesthesia: the role of personal qualities and practice environment	2011	Br J Anaesth	PubMed 21 June 2022	RD84.A1	2010s	Medicine	Medicine	Surgery
936	Yes_Application	Smalley, et al., 2011{#936}	Purposes, Activities, and Documentation of Early Field Experience in Agricultural Teacher Education: A National Delphi Study	2011	Journal of Agricultural Education	ERIC.22june	S530	2010s	Agriculture	Science and Technology	#N/A
937	Yes_Application	Slusher, et al., 2011{#937}	Assessing the Animal Science Technical Skills Needed by Secondary Agricultural Education Graduates for Employment in the Animal Industries: A Modified Delphi Study	2011	Journal of Agricultural Education	ERIC.22june	S530	2010s	Agriculture	Science and Technology	#N/A
939	Yes_Methodological	Siraj, et al., 2011{#939}	Development of Future Curriculum via Futures Studies	2011	US-China Education Review B	ERIC.22june	L11	2010s	Education	Other	#N/A
940	Yes_Application	Siraj, et al., 2011{#940}	Prioritisation of teaching topics in obstetrics and gynaecology: a Delphi survey of postgraduate trainees	2011	J Obstet Gynaecol	PubMed 21 June 2022	RG1	2010s	Medicine	Medicine	Gynecology and Obstetrics
941	Yes_Methodological	Sinha, et al., 2011{#941}	Using the Delphi technique to determine which outcomes to measure in clinical trials: recommendations for the future based on a systematic review of existing studies	2011	PLoS Med	PubMed 21 June 2022	R11	2010s	Medicine	Medicine	Medicine (General)
945	Yes_Application	Siegel, et al., 2011{#945}	Laparoscopic extraperitoneal rectal cancer surgery: the clinical practice guidelines of the European Association for Endoscopic Surgery (EAES)	2011	Surg Endosc	PubMed 21 June 2022	RC78.7.E5	2010s	Medicine	Medicine	Internal Medicine
949	Yes_Application	Shen, et al., 2011{#949}	Combined DEMATEL techniques with novel MCDM for the organic light emitting diode technology selection	2011	Expert Systems with Applications	WoS 23 June	QA76.76.E95	2010s	Science	Science and Technology	#N/A
950	Yes_Application	Shaikh, et al., 2011{#950}	Role of ICT in Shaping the Future of Pakistani Higher Education System	2011	Turkish Online Journal of Educational Technology - TOJET	ERIC.22june	LC5800	2010s	Education	Other	#N/A
951	Yes_Application	Seuring, et al., 2011{#951}	Supply chain management for sustainable products—Insights from research applying mixed methodologies	2011	Business Strategy and the Environment	PsycInfo 22 June 2022	GE300	2010s	Geography and anthropology	Social sciences	#N/A
952	Yes_Application	Sermet-Gaudelus, et al., 2011{#952}	European cystic fibrosis bone mineralisation guidelines	2011	J Cyst Fibros	PubMed 21 June 2022	RC858.C95	2010s	Medicine	Medicine	Internal Medicine
953	Yes_Application	Scotch, et al., 2011{#953}	State-level zoonotic disease surveillance in the United States	2011	Zoonoses Public Health	PubMed 21 June 2022	RA639	2010s	Medicine	Medicine	Public Aspects of Medicine
954	Yes_Application	Schwartz, et al., 2011{#954}	Tactical medicine--competency-based guidelines	2011	Prehosp Emerg Care	PubMed 21 June 2022	RC1	2010s	Medicine	Medicine	Internal Medicine
955	Yes_Application	Schull, et al., 2011{#955}	Prioritizing performance measurement for emergency department care: consensus on evidence-based quality of care indicators	2011	Cjem	PubMed 21 June 2022	RC86	2010s	Medicine	Medicine	Internal Medicine
957	Yes_Application	Schmitt, et al., 2011{#957}	Core outcome domains for controlled trials and clinical recordkeeping in eczema: international multiperspective Delphi consensus process	2011	J Invest Dermatol	PubMed 21 June 2022	RL1	2010s	Medicine	Medicine	Dermatology
958	Yes_Application	Schmid, et al., 2011{#958}	The double crush syndrome revisited--a Delphi study to reveal current expert views on mechanisms underlying dual nerve disorders	2011	Man Ther	PubMed 21 June 2022	RM724	2010s	Medicine	Medicine	Therapeutics, Pharmacology
960	Yes_Application	Schiff, et al., 2011{#960}	Bridging the physician and CAM practitioner communication gap: suggested framework for communication between physicians and CAM practitioners based on a cross professional survey from Israel	2011	Patient Educ Couns	PubMed 21 June 2022	R727.3	2010s	Medicine	Medicine	Medicine (General)
963	Yes_Application	Sburlati, et al., 2011{#963}	A model of therapist competencies for the empirically supported cognitive behavioral treatment of child and adolescent anxiety and depressive disorders	2011	Clin Child Fam Psychol Rev	PubMed 21 June 2022	RJ503.3	2010s	Medicine	Medicine	Pediatrics
965	Yes_Application	Sarmento Gda, et al., 2011{#965}	Aquatic physical therapy as a treatment modality in healthcare for non-institutionalized elderly persons: a systematic review	2011	Einstein (Sao Paulo)	PubMed 21 June 2022	R21	2010s	Medicine	Medicine	Medicine (General)
968	Yes_Application	Sahal, et al., 2011{#968}	Feasibility of implementing recommendations to improve communicable diseases surveillance--a modified Delphi study	2011	Afr Health Sci	PubMed 21 June 2022	R98	2010s	Medicine	Medicine	Medicine (General)
969	Yes_Application	Sadasivam, et al., 2011{#969}	Development of an interactive, Web-delivered system to increase provider-patient engagement in smoking cessation	2011	J Med Internet Res	PubMed 21 June 2022	R11	2010s	Medicine	Medicine	Medicine (General)
970	Yes_Application	Ryan, et al., 2011{#970}	Parenting strategies for reducing adolescent alcohol use: a Delphi consensus study	2011	BMC Public Health	PubMed 21 June 2022	RA1	2010s	Medicine	Medicine	Public Aspects of Medicine
971	Yes_Application	Rushton, et al., 2011{#971}	Development and content validation of the Wheelchair Use Confidence Scale: a mixed-methods study	2011	Disabil Rehabil Assist Technol	PubMed 21 June 2022	RM950	2010s	Medicine	Medicine	Therapeutics, Pharmacology
972	Yes_Application	Rupprecht, et al., 2011{#972}	Dealing with diversity in consulting teams: results of two Delphi studies	2011	Human Resource Development International	BSC.22june	HF5549.5.M3	2010s	Social sciences	Social sciences	#N/A
973	Yes_Application	Ruperto, et al., 2011{#973}	International consensus for a definition of disease flare in lupus	2011	Lupus	PubMed 21 June 2022	RC924.5.L85	2010s	Medicine	Medicine	Internal Medicine
974	Yes_Application	Rowlands, et al., 2011{#974}	Developing a tool for analysis of recorded appraisal discussions	2011	Educ Prim Care	PubMed 21 June 2022	R729.5.G4	2010s	Medicine	Medicine	Medicine (General)
975	Yes_Methodological	Rowe, et al., 2011{#975}	The Delphi technique: Past, present, and future prospects - Introduction to the special issue	2011	Technological Forecasting and Social Change	WoS 23 June	T174	2010s	Technology	Science and Technology	#N/A
976	Yes_Application	Rossouw, et al., 2011{#976}	Concepts and contexts in engineering and technology education: an international and interdisciplinary Delphi study	2011	International Journal of Technology and Design Education	WoS 23 June	T61	2010s	Technology	Science and Technology	#N/A
978	Yes_Application	Rosen, et al., 2011{#978}	Applying trigger tools to detect adverse events associated with outpatient surgery	2011	J Patient Saf	PubMed 21 June 2022	R729.8	2010s	Medicine	Medicine	Medicine (General)
979	Yes_Application	Roposch, et al., 2011{#979}	Standardized diagnostic criteria for developmental dysplasia of the hip in early infancy	2011	Clin Orthop Relat Res	PubMed 21 June 2022	RD701	2010s	Medicine	Medicine	Surgery
980	Yes_Application	Rolley, et al., 2011{#980}	Nursing clinical practice guidelines to improve care for people undergoing percutaneous coronary interventions	2011	Aust Crit Care	PubMed 21 June 2022	RC86	2010s	Medicine	Medicine	Internal Medicine
982	Yes_Application	Rogers, et al., 2011{#982}	The translation of the Vertigo Symptom Scale into Afrikaans: a pilot study	2011	S Afr J Commun Disord	PubMed 21 June 2022	RC423.A1	2010s	Medicine	Medicine	Internal Medicine
983	Yes_Application	Rodrigo, et al., 2011{#983}	Public health crises: the development of a consensus document on their management in Spain	2011	Euro Surveill	PubMed 21 June 2022	RA643.7.E85	2010s	Medicine	Medicine	Public Aspects of Medicine
984	Yes_Application	Robson, et al., 2011{#984}	Do we know what foundation year doctors think about patient safety incident reporting? Development of a Web based tool to assess attitude and knowledge	2011	Postgrad Med J	PubMed 21 June 2022	R31	2010s	Medicine	Medicine	Medicine (General)
985	Yes_Application	Riley, et al., 2011{#985}	Estimating the financial resources needed for local public health departments in Minnesota: a multimethod approach	2011	J Public Health Manag Pract	PubMed 21 June 2022	RA395.A3	2010s	Medicine	Medicine	Public Aspects of Medicine
986	Yes_Application	Riedmann, et al., 2011{#986}	How to improve the delivery of medication alerts within computerized physician order entry systems: an international Delphi study	2011	J Am Med Inform Assoc	PubMed 21 June 2022	R858.A1	2010s	Medicine	Medicine	Medicine (General)
987	Yes_Application	Richard, et al., 2011{#987}	An Analysis of Program Issues Perceived by Cooperative Education Coordinators in Pennsylvania Secondary Schools and Career and Technology Centers	2011	Career and Technical Education Research	ERIC.22june	LC1041	2010s	Education	Other	#N/A
988	Yes_Application	Reynolds, et al., 2011{#988}	Helping competencies of student affairs professionals: A Delphi study	2011	Journal of College Student Development	PsycInfo 22 June 2022	LB2343	2010s	Education	Other	#N/A
990	Yes_Application	Rece, et al., 2011{#990}	ALTERNATIVE ANTI MONEY LAUNDERING SOLUTIONS IN EMERGING PAYMENT PLATFORMS	2011	Metalurgia International	WoS 23 June	TN600	2010s	Technology	Science and Technology	#N/A
991	Yes_Application	Rayner, et al., 2011{#991}	The development of evidence-based European guidelines on the management of depression in palliative cancer care	2011	Eur J Cancer	PubMed 21 June 2022	RC261.A1	2010s	Medicine	Medicine	Internal Medicine
992	Yes_Application	Rayner, et al., 2011{#992}	Expert opinion on detecting and treating depression in palliative care: A Delphi study	2011	BMC Palliat Care	PubMed 21 June 2022	RC1	2010s	Medicine	Medicine	Internal Medicine
993	Yes_Application	Ravesh, et al., 2011{#993}	Application of sensitivity analysis for assessment of de-desertification alternatives in the central Iran by using Triantaphyllou method	2011	Environ Monit Assess	WoS 23 June	TD169	2010s	Technology	Science and Technology	#N/A
996	Yes_Application	Ramsey, et al., 2011{#996}	Entry-Level Technical Skills that Agricultural Industry Experts Expected Students to Learn through Their Supervised Agricultural Experiences: A Modified Delphi Study	2011	Journal of Agricultural Education	ERIC.22june	S530	2010s	Agriculture	Science and Technology	#N/A
998	Yes_Application	Ramirez, et al., 2011{#998}	Salud America! Developing a National Latino Childhood Obesity Research Agenda	2011	Health Educ Behav	PubMed 21 June 2022	RA440.A1	2010s	Medicine	Medicine	Public Aspects of Medicine
999	Yes_Application	Rajesh R, et al., 2011{#999}	Towards taxonomy architecture of knowledge management for third-party logistics service provider	2011	Benchmarking: An International Journal	BSC.22june	HD62.15	2010s	Social sciences	Social sciences	#N/A
1000	Yes_Application	Raghupathy, et al., 2011{#1000}	Development of Delphi-Type Compact Thermal Models for Opto-Electronic Packages	2011	Journal of Electronic Packaging	WoS 23 June	TK7870	2010s	Technology	Science and Technology	#N/A
1001	Yes_Application	Raab, et al., 2011{#1001}	Characterizations of a quality certified athletic trainer	2011	J Athl Train	PubMed 21 June 2022	RC1200	2010s	Medicine	Medicine	Internal Medicine
1002	Yes_Application	Quintana, et al., 2011{#1002}	The IRYSS-COPD appropriateness study: objectives, methodology, and description of the prospective cohort	2011	BMC Health Serv Res	PubMed 21 June 2022	RA440.85	2010s	Medicine	Medicine	Public Aspects of Medicine
1003	Yes_Application	Prosser, et al., 2011{#1003}	Inaccuracy of ECG interpretations reported to the poison center	2011	Ann Emerg Med	PubMed 21 June 2022	RC86	2010s	Medicine	Medicine	Internal Medicine
1004	Yes_Application	Profit, et al., 2011{#1004}	Formal selection of measures for a composite index of NICU quality of care: Baby-MONITOR	2011	J Perinatol	PubMed 21 June 2022	RG600	2010s	Medicine	Medicine	Gynecology and Obstetrics
1006	Yes_Application	Powell, et al., 2011{#1006}	Achieving consensus in follow-up practice for routine ENT procedures: a Delphi exercise	2011	Clin Otolaryngol	PubMed 21 June 2022	RF1	2010s	Medicine	Medicine	Otorhinolaryngology
1007	Yes_Application	Post, et al., 2011{#1007}	Stakeholder Views on Attributes of Scientific Literacy Important for Future Citizens and Employees--A Delphi Study	2011	Science Education International	ERIC.22june	Q1	2010s	Science	Science and Technology	#N/A
1009	Yes_Application	Pishdad, et al., 2011{#1009}	Mass customization strategy development by FIRM	2011	Journal of Database Marketing & Customer Strategy Management	BSC.22june	HF5415.126	2010s	Social sciences	Social sciences	#N/A
1010	Yes_Application	Piram, et al., 2011{#1010}	A preliminary score for the assessment of disease activity in hereditary recurrent fevers: results from the AIDAI (Auto-Inflammatory Diseases Activity Index) Consensus Conference	2011	Ann Rheum Dis	PubMed 21 June 2022	Missing	2010s	Medicine	Medicine	#N/A
1011	Yes_Application	Pincus, et al., 2011{#1011}	Methodological criteria for the assessment of moderators in systematic reviews of randomised controlled trials: a consensus study	2011	BMC Med Res Methodol	PubMed 21 June 2022	R850.A1	2010s	Medicine	Medicine	Medicine (General)
1012	Yes_Application	Pina, et al., 2011{#1012}	THE IMPLEMENTATION OF STRATEGIC MANAGEMENT IN LOCAL GOVERNMENTS. AN INTERNATIONAL DELPHI STUDY	2011	Public Administration Quarterly	BSC.22june	JA1	2010s	Political science	Social sciences	#N/A
1014	Yes_Application	Pijls, et al., 2011{#1014}	AQUILA: assessment of quality in lower limb arthroplasty. An expert Delphi consensus for total knee and total hip arthroplasty	2011	BMC Musculoskelet Disord	PubMed 21 June 2022	QM1	2010s	Science	Science and Technology	#N/A
1016	Yes_Application	Persoon, et al., 2011{#1016}	Development of the Nurses' Observation Scale for Cognitive Abilities (NOSCA)	2011	ISRN Nurs	PubMed 21 June 2022	RT1	2010s	Medicine	Medicine	Nursing
1018	Yes_Application	Penciner, et al., 2011{#1018}	Using a Delphi process to establish consensus on emergency medicine clerkship competencies	2011	Med Teach	PubMed 21 June 2022	R735.A1	2010s	Medicine	Medicine	Medicine (General)
1019	Yes_Application	Paul, et al., 2011{#1019}	Cutting the research pie: a value-weighting approach to explore perceptions about psychosocial research priorities for adults with haematological cancers	2011	Eur J Cancer Care (Engl)	CINAHL 21 June 2022	RC266	2010s	Medicine	Medicine	Internal Medicine
1021	Yes_Application	Paul, et al., 2011{#1021}	Evidence-based recommendations on conventional systemic treatments in psoriasis: systematic review and expert opinion of a panel of dermatologists	2011	J Eur Acad Dermatol Venereol	PubMed 21 June 2022	RL1	2010s	Medicine	Medicine	Dermatology
1024	Yes_Application	Patel, et al., 2011{#1024}	Study protocol: improving patient choice in treating low back pain (IMPACT-LBP): a randomised controlled trial of a decision support package for use in physical therapy	2011	BMC Musculoskelet Disord	PubMed 21 June 2022	QM1	2010s	Science	Science and Technology	#N/A
1025	Yes_Application	Park, et al., 2011{#1025}	The privatization of Korea's Incheon International Airport	2011	Journal of Air Transport Management	WoS 23 June	HE9781	2010s	Social sciences	Social sciences	#N/A
1026	Yes_Application	Park, et al., 2011{#1026}	Setting school-level educational goal and objectives with the modified delphi method	2011	Korean J Med Educ	PubMed 21 June 2022	Missing	2010s	Medicine	Medicine	#N/A
1027	Yes_Application	Park, et al., 2011{#1027}	Developing sustainable rural tourism evaluation indicators	2011	International Journal of Tourism Research	BSC.22june	G155.A1	2010s	Geography and anthropology	Social sciences	#N/A
1028	Yes_Methodological	Parente, et al., 2011{#1028}	A case study of long-term Delphi accuracy	2011	Technological Forecasting and Social Change	WoS 23 June	T174	2010s	Technology	Science and Technology	#N/A
1029	Yes_Application	Parent, et al., 2011{#1029}	Spinal cord injury in the pediatric population: a systematic review of the literature	2011	J Neurotrauma	PubMed 21 June 2022	RD593	2010s	Medicine	Medicine	Surgery
1030	Yes_Application	Parent, et al., 2011{#1030}	The impact of specialized centers of care for spinal cord injury on length of stay, complications, and mortality: a systematic review of the literature	2011	J Neurotrauma	PubMed 21 June 2022	RD593	2010s	Medicine	Medicine	Surgery
1031	Yes_Application	Palter, et al., 2011{#1031}	Development of an objective evaluation tool to assess technical skill in laparoscopic colorectal surgery: a Delphi methodology	2011	Am J Surg	PubMed 21 June 2022	RD1	2010s	Medicine	Medicine	Surgery
1032	Yes_Application	Palomares-Montero, et al., 2011{#1032}	What are the key indicators for evaluating the activities of universities?	2011	Research Evaluation	WoS 23 June	Q180.55.E9	2010s	Science	Science and Technology	#N/A
1033	Yes_Application	Palo, et al., 2011{#1033}	A network perspective on business models for emerging technology-based services	2011	Journal of Business & Industrial Marketing	BSC.22june	HF5415.1263	2010s	Social sciences	Social sciences	#N/A
1034	Yes_Application	Palmes, et al., 2011{#1034}	Diagnostic evaluation, surgical technique, and perioperative management after esophagectomy: consensus statement of the German Advanced Surgical Treatment Study Group	2011	Langenbecks Arch Surg	PubMed 21 June 2022	RD1	2010s	Medicine	Medicine	Surgery
1035	Yes_Application	Palmer, et al., 2011{#1035}	Development and validation of a complementary map to enhance the existing 1998 to 2008 Abbreviated Injury Scale map	2011	Scand J Trauma Resusc Emerg Med	PubMed 21 June 2022	RA645.5	2010s	Medicine	Medicine	Public Aspects of Medicine
1036	Yes_Application	Pacholski, et al., 2011{#1036}	Clustered macroergonomic structures	2011	Human Factors & Ergonomics in Manufacturing & Service Industries	BSC.22june	TS155.6	2010s	Technology	Science and Technology	#N/A
1038	Yes_Application	Owusu-Manu, et al., 2011{#1038}	Development of a Procurement Management Framework in Ghana: A New Paradigm for Interdisciplinary Postgraduate Education	2011	Industry and Higher Education	ERIC.22june	LC1085	2010s	Education	Other	#N/A
1040	Yes_Application	Othman, et al., 2011{#1040}	The strength of Malaysian maritime cluster: The development of maritime policy	2011	Ocean & Coastal Management	WoS 23 June	GC1000	2010s	Geography and anthropology	Social sciences	#N/A
1041	Yes_Application	Orsi, et al., 2011{#1041}	Towards a common set of criteria and indicators to identify forest restoration priorities: An expert panel-based approach	2011	Ecological Indicators	WoS 23 June	GE140	2010s	Geography and anthropology	Social sciences	#N/A
1042	Yes_Application	Olson, et al., 2011{#1042}	Factors contributing to successful interorganizational collaboration: The case of CS2day	2011	Journal of Continuing Education in the Health Professions	CINAHL 21 June 2022	R845	2010s	Medicine	Medicine	Medicine (General)
1043	Yes_Application	Oerlemans, et al., 2011{#1043}	Ethical issues regarding the donation and source of cells for tissue engineering: a European focus group study	2011	Tissue Eng Part B Rev	PubMed 21 June 2022	R857.T55	2010s	Medicine	Medicine	Medicine (General)
1045	Yes_Application	O'Reilly, et al., 2011{#1045}	Clinical outcomes in residential care: setting benchmarks for quality	2011	Australas J Ageing	PubMed 21 June 2022	RC952.A1	2010s	Medicine	Medicine	Internal Medicine
1047	Yes_Application	O'Neill, et al., 2011{#1047}	A Delphi study on collaborative learning in distance education: The faculty perspective	2011	British Journal of Educational Technology	PsycInfo 22 June 2022	LB1043	2010s	Education	Other	#N/A
1048	Yes_Methodological	Nworie, et al., 2011{#1048}	Using the Delphi Technique in Educational Technology Research	2011	TechTrends: Linking Research and Practice to Improve Learning	ERIC.22june	LB1043	2010s	Education	Other	#N/A
1049	Yes_Application	Nuysink, et al., 2011{#1049}	Symptomatic asymmetry in very young infants: a Delphi study on the development of a screening instrument	2011	Physiother Theory Pract	PubMed 21 June 2022	RM695	2010s	Medicine	Medicine	Therapeutics, Pharmacology
1050	Yes_Application	Nuijten, et al., 2011{#1050}	Practical issues in handling data input and uncertainty in a budget impact analysis	2011	Eur J Health Econ	PubMed 21 June 2022	RA410.55.E85	2010s	Medicine	Medicine	Public Aspects of Medicine
1051	Yes_Application	Nuckols, et al., 2011{#1051}	Clinical quality measures for intraoperative and perioperative management in carpal tunnel surgery	2011	Hand (N Y)	PubMed 21 June 2022	RD559	2010s	Medicine	Medicine	Surgery
1054	Yes_Methodological	Nowack, et al., 2011{#1054}	Review of Delphi-based scenario studies: Quality and design considerations	2011	Technological Forecasting and Social Change	WoS 23 June	T174	2010s	Technology	Science and Technology	#N/A
1056	Yes_Application	Nouri, et al., 2011{#1056}	Legal Criteria and Executive Standards of Solid Waste Disposal Subjected to Solid Waste Management Act	2011	International Journal of Environmental Research	WoS 23 June	Missing	2010s	Geography and anthropology	Social sciences	#N/A
1057	Yes_Application	Norvell, et al., 2011{#1057}	Methodology for the systematic reviews on an evidence-based approach for the management of chronic low back pain	2011	Spine (Phila Pa 1976)	PubMed 21 June 2022	RD768	2010s	Medicine	Medicine	Surgery
1058	Yes_Application	Nistler, et al., 2011{#1058}	Evaluating the Influences on Extension Professionals' Engagement in Leadership Roles	2011	Journal of Agricultural Education	ERIC.22june	S530	2010s	Agriculture	Science and Technology	#N/A
1059	Yes_Application	Niël-Weise, et al., 2011{#1059}	An evidence-based recommendation on bed head elevation for mechanically ventilated patients	2011	Crit Care	PubMed 21 June 2022	RC86	2010s	Medicine	Medicine	Internal Medicine
1060	Yes_Application	Niehaves, et al., 2011{#1060}	Iceberg ahead: On electronic government research and societal aging	2011	Government Information Quarterly	BSC.22june	Z688.G6	2010s	Library science	Other	#N/A
1062	Yes_Application	Nicholls, et al., 2011{#1062}	Establishing perceptions of a good midwife: A Delphi study	2011	British Journal of Midwifery	CINAHL 21 June 2022	RG950.A1	2010s	Medicine	Medicine	Gynecology and Obstetrics
1063	Yes_Application	Ni Riordain, et al., 2011{#1063}	A patient-centered approach to developing a quality-of-life questionnaire for chronic oral mucosal diseases	2011	Oral Surg Oral Med Oral Pathol Oral Radiol Endod	PubMed 21 June 2022	RD1	2010s	Medicine	Medicine	Surgery
1065	Yes_Application	Naredo, et al., 2011{#1065}	The OMERACT ultrasound task force--status and perspectives	2011	J Rheumatol	PubMed 21 June 2022	RC927	2010s	Medicine	Medicine	Internal Medicine
1066	Yes_Application	Nakhoda, et al., 2011{#1066}	Selecting an Appropriate Change Management Model for Iranian Academic Libraries Using MADM Methods	2011	Libri	WoS 23 June	Z671	2010s	Library science	Other	#N/A
1067	Yes_Methodological	Nair, et al., 2011{#1067}	Methods of formal consensus in classification/diagnostic criteria and guideline development	2011	Semin Arthritis Rheum	PubMed 21 June 2022	RC933.A1	2010s	Medicine	Medicine	Internal Medicine
1068	Yes_Application	Nagpal, et al., 2011{#1068}	Evaluation of postoperative handover using a tool to assess information transfer and teamwork	2011	Ann Surg	PubMed 21 June 2022	RD1	2010s	Medicine	Medicine	Surgery
1069	Yes_Application	Müllersdorf, et al., 2011{#1069}	Occupation as described by academically skilled occupational therapists in Sweden: a Delphi study	2011	Scand J Occup Ther	PubMed 21 June 2022	RM735.A1	2010s	Medicine	Medicine	Therapeutics, Pharmacology
1070	Yes_Application	Mull, et al., 2011{#1070}	Consensus building for development of outpatient adverse drug event triggers	2011	J Patient Saf	PubMed 21 June 2022	R729.8	2010s	Medicine	Medicine	Medicine (General)
1071	Yes_Application	Muennig, et al., 2011{#1071}	We all want it, but we don't know what it is: toward a standard of affordability for health insurance premiums	2011	J Health Polit Policy Law	PubMed 21 June 2022	RA395.A3	2010s	Medicine	Medicine	Public Aspects of Medicine
1072	Yes_Application	Mrowietz, et al., 2011{#1072}	Definition of treatment goals for moderate to severe psoriasis: a European consensus	2011	Arch Dermatol Res	PubMed 21 June 2022	RL1	2010s	Medicine	Medicine	Dermatology
1073	Yes_Application	Mosca, et al., 2011{#1073}	The development of a simple questionnaire to screen patients with SLE for the presence of neuropsychiatric symptoms in routine clinical practice	2011	Lupus	PubMed 21 June 2022	RC924.5.L85	2010s	Medicine	Medicine	Internal Medicine
1076	Yes_Application	Moran, et al., 2011{#1076}	ACR Appropriateness Criteria® definitive external beam irradiation in stage T1 and T2 prostate cancer	2011	Am J Clin Oncol	PubMed 21 June 2022	RC266	2010s	Medicine	Medicine	Internal Medicine
1077	Yes_Application	Morakabati, et al., 2011{#1077}	Deterrents to tourism development in Iran	2011	International Journal of Tourism Research	PsycInfo 22 June 2022	G155.A1	2010s	Geography and anthropology	Social sciences	#N/A
1080	Yes_Application	Mol, et al., 2011{#1080}	Guideline adherence in ectopic pregnancy management	2011	Hum Reprod	PubMed 21 June 2022	QP251	2010s	Science	Science and Technology	#N/A
1081	Yes_Application	Mohr, et al., 2011{#1081}	Generational influences in academic emergency medicine: structure, function, and culture (Part II)	2011	Acad Emerg Med	PubMed 21 June 2022	RC86	2010s	Medicine	Medicine	Internal Medicine
1082	Yes_Application	Mohr, et al., 2011{#1082}	Generational influences in academic emergency medicine: teaching and learning, mentoring, and technology (part I)	2011	Acad Emerg Med	PubMed 21 June 2022	RC86	2010s	Medicine	Medicine	Internal Medicine
1084	Yes_Application	Millman, et al., 2011{#1084}	Oxygen saturation as a predictor of adverse maternal outcomes in women with preeclampsia	2011	J Obstet Gynaecol Can	PubMed 21 June 2022	RG1	2010s	Medicine	Medicine	Gynecology and Obstetrics
1086	Yes_Application	Miller, et al., 2011{#1086}	Designing Graduate-Level Plant Breeding Curriculum: A Delphi Study of Private Sector Stakeholder Opinions	2011	Journal of Natural Resources and Life Sciences Education	ERIC.22june	S530	2010s	Agriculture	Science and Technology	#N/A
1089	Yes_Application	Michie, et al., 2011{#1089}	Strengthening evaluation and implementation by specifying components of behaviour change interventions: a study protocol	2011	Implement Sci	PubMed 21 June 2022	RA1	2010s	Medicine	Medicine	Public Aspects of Medicine
1090	Yes_Application	Miaskiewicz, et al., 2011{#1090}	Personas and user-centered design: How can personas benefit product design processes?	2011	Design Studies	WoS 23 June	NA2750; NK1160	2010s	Fine arts	Other	#N/A
1091	Yes_Application	Meyer, et al., 2011{#1091}	Development of an assessment tool to evaluate the risk potential of different gambling types	2011	International Gambling Studies	PsycInfo 22 June 2022	GV1301	2010s	Geography and anthropology	Social sciences	#N/A
1093	Yes_Application	Meng, et al., 2011{#1093}	A theoretical framework of caring in the Chinese context: a grounded theory study	2011	J Adv Nurs	PubMed 21 June 2022	RT1	2010s	Medicine	Medicine	Nursing
1094	Yes_Application	McFadzean, et al., 2011{#1094}	Information Assurance and Corporate Strategy: A Delphi Study of Choices, Challenges, and Developments for the Future	2011	Information Systems Management	BSC.22june	T58.6	2010s	Technology	Science and Technology	#N/A
1095	Yes_Application	McCarthy, et al., 2011{#1095}	Building an Evaluation Strategy for an Integrated Curriculum in Chemical Engineering	2011	Advances in Engineering Education	ERIC.22june	Missing	2010s	Technology	Science and Technology	#N/A
1096	Yes_Application	Mayo, et al., 2011{#1096}	The extent to which common health-related quality of life indices capture constructs beyond symptoms and function	2011	Qual Life Res	PubMed 21 June 2022	HN25	2010s	Social sciences	Social sciences	#N/A
1097	Yes_Application	Matute-Bello, et al., 2011{#1097}	An official American Thoracic Society workshop report: features and measurements of experimental acute lung injury in animals	2011	Am J Respir Cell Mol Biol	PubMed 21 June 2022	QP121.A1	2010s	Science	Science and Technology	#N/A
1099	Yes_Application	Matlow, et al., 2011{#1099}	Description of the development and validation of the Canadian Paediatric Trigger Tool	2011	BMJ Qual Saf	PubMed 21 June 2022	Missing	2010s	Medicine	Medicine	#N/A
1100	Yes_Application	Mathy, et al., 2011{#1100}	Development and validation of a questionnaire assessing volitional competencies to enhance the performance of physical activities in chronic low back pain patients	2011	BMC Musculoskelet Disord	PubMed 21 June 2022	QM1	2010s	Science	Science and Technology	#N/A
1101	Yes_Application	Mateos-Ronco, et al., 2011{#1101}	Drawing up the official adjustment rules for damage assessment in agricultural insurance: Results of a Delphi survey for fruit crops in Spain	2011	Technological Forecasting and Social Change	WoS 23 June	T174	2010s	Technology	Science and Technology	#N/A
1102	Yes_Application	Massimo, et al., 2011{#1102}	Business process re-engineering in healthcare management: a case study	2011	Business Process Management Journal	BSC.22june	HD28	2010s	Social sciences	Social sciences	#N/A
1103	Yes_Application	Massie, et al., 2011{#1103}	Development of a proxy-reported pulmonary outcome scale for preterm infants with bronchopulmonary dysplasia	2011	Health Qual Life Outcomes	PubMed 21 June 2022	RA1	2010s	Medicine	Medicine	Public Aspects of Medicine
1104	Yes_Application	Martín-Carrasco, et al., 2011{#1104}	Consensus of the SEPG on depression in the elderly	2011	Actas Esp Psiquiatr	PubMed 21 June 2022	RC321	2010s	Medicine	Medicine	Internal Medicine
1105	Yes_Application	Marques, et al., 2011{#1105}	A proposed adaptation of the European Foundation for Quality Management Excellence Model to physical activity programmes for the elderly - development of a quality self-assessment tool using a modified Delphi process	2011	Int J Behav Nutr Phys Act	PubMed 21 June 2022	RM214	2010s	Medicine	Medicine	Therapeutics, Pharmacology
1106	Yes_Methodological	Marchais-Roubelat, et al., 2011{#1106}	The Delphi method as a ritual: Inquiring the Delphic Oracle	2011	Technological Forecasting and Social Change	WoS 23 June	T174	2010s	Technology	Science and Technology	#N/A
1107	Yes_Application	Mantz, et al., 2011{#1107}	Impact of preoperative maintenance or interruption of aspirin on thrombotic and bleeding events after elective non-cardiac surgery: the multicentre, randomized, blinded, placebo-controlled, STRATAGEM trial	2011	Br J Anaesth	PubMed 21 June 2022	RD84.A1	2010s	Medicine	Medicine	Surgery
1108	Yes_Application	Mannix, et al., 2011{#1108}	Using the Delphi technique to develop standards for neonatal intensive care nursing education	2011	Neonatal, Paediatric & Child Health Nursing	CINAHL 21 June 2022	RJ245	2010s	Medicine	Medicine	Pediatrics
1109	Yes_Application	Manley, et al., 2011{#1109}	The Decentralization of Perkins: History, Impact, and Recommendations for Future CTE Legislation	2011	Career and Technical Education Research	ERIC.22june	LC1041	2010s	Education	Other	#N/A
1110	Yes_Application	Manizade, et al., 2011{#1110}	Using Delphi methodology to design assessments of teachers' pedagogical content knowledge	2011	Educational Studies in Mathematics	WoS 23 June	QA1	2010s	Science	Science and Technology	#N/A
1111	Yes_Application	Mangione-Smith, et al., 2011{#1111}	Identifying children's health care quality measures for Medicaid and CHIP: an evidence-informed, publicly transparent expert process	2011	Acad Pediatr	PubMed 21 June 2022	RJ1	2010s	Medicine	Medicine	Pediatrics
1112	Yes_Application	Malik, et al., 2011{#1112}	The role of endarterectomy and stenting in the management of carotid artery stenosis: a 5-year Delphi survey	2011	Vasc Endovascular Surg	PubMed 21 June 2022	RD598.5	2010s	Medicine	Medicine	Surgery
1113	Yes_Application	Makitalo, et al., 2011{#1113}	Why Do Open Rail Freight Markets Fail to Attract Competition? Analysis on Finnish Transport Policy	2011	European Journal of Transport and Infrastructure Research	WoS 23 June	HE242	2010s	Social sciences	Social sciences	#N/A
1115	Yes_Application	Mahony, et al., 2011{#1115}	Symptom-based categorization of in-flight passenger medical incidents	2011	Aviat Space Environ Med	PubMed 21 June 2022	RC1050	2010s	Medicine	Medicine	Internal Medicine
1118	Yes_Application	Madadi, et al., 2011{#1118}	Adult tibial shaft fractures - different patterns, various treatments and complications	2011	Med Sci Monit	PubMed 21 June 2022	R31	2010s	Medicine	Medicine	Medicine (General)
1120	Yes_Application	Machado, et al., 2011{#1120}	Multinational evidence-based recommendations on how to investigate and follow-up undifferentiated peripheral inflammatory arthritis: integrating systematic literature research and expert opinion of a broad international panel of rheumatologists in the 3E Initiative	2011	Ann Rheum Dis	PubMed 21 June 2022	Missing	2010s	Medicine	Medicine	#N/A
1121	Yes_Application	Macdonald, et al., 2011{#1121}	ACR appropriateness criteria® locally advanced breast cancer	2011	Breast J	PubMed 21 June 2022	RC942	2010s	Medicine	Medicine	Internal Medicine
1123	Yes_Application	Ma, et al., 2011{#1123}	Constructing road safety performance indicators using Fuzzy Delphi Method and Grey Delphi Method	2011	Expert Systems with Applications	WoS 23 June	QA76.76.E95	2010s	Science	Science and Technology	#N/A
1126	Yes_Application	Lumb, et al., 2011{#1126}	A Review of Genesis and Evolution of Water Quality Index (WQI) and Some Future Directions	2011	Water Quality Exposure and Health	WoS 23 June	Missing	2010s	Technology	Science and Technology	#N/A
1127	Yes_Methodological	Lukashina, et al., 2011{#1127}	THE ISSUES OF TAX RISKS CALCULATION AND MANAGEMENT	2011	European Integration Studies	BSC.22june	JN26	2010s	Political science	Social sciences	#N/A
1129	Yes_Application	Lubell, et al., 2011{#1129}	Likely health outcomes for untreated acute febrile illness in the tropics in decision and economic models; a Delphi survey	2011	PLoS One	PubMed 21 June 2022	Q179.9	2010s	Science	Science and Technology	#N/A
1130	Yes_Application	Lu, et al., 2011{#1130}	Safety culture: The perception of Taiwan’s aviation leaders	2011	International Journal of Applied Aviation Studies	PsycInfo 22 June 2022	TL565	2010s	Technology	Science and Technology	#N/A
1131	Yes_Methodological	Loyens, et al., 2011{#1131}	Delphi in Criminal Justice Policy: A Case Study on Judgmental Forecasting	2011	Qualitative Report	ERIC.22june	H62.A1	2010s	Social sciences	Social sciences	#N/A
1132	Yes_Application	Lovell, et al., 2011{#1132}	Measuring process of arthritis care: a proposed set of quality measures for the process of care in juvenile idiopathic arthritis	2011	Arthritis Care Res (Hoboken)	PubMed 21 June 2022	RC933.A1	2010s	Medicine	Medicine	Internal Medicine
1133	Yes_Application	Lock, et al., 2011{#1133}	Selecting examinable nursing core competencies: a Delphi project	2011	Int Nurs Rev	PubMed 21 June 2022	RT1	2010s	Medicine	Medicine	Nursing
1135	Yes_Application	Liu, et al., 2011{#1135}	Green technology foresight on automobile technology in China	2011	Technology Analysis & Strategic Management	BSC.22june	HD45	2010s	Social sciences	Social sciences	#N/A
1136	Yes_Methodological	Linstone, et al., 2011{#1136}	Delphi: A brief look backward and forward	2011	Technological Forecasting and Social Change	WoS 23 June	T174	2010s	Technology	Science and Technology	#N/A
1137	Yes_Application	Linney, et al., 2011{#1137}	The identification of competencies for an NHS response to chemical, biological, radiological, nuclear and explosive (CBRNe) emergencies	2011	Int Emerg Nurs	PubMed 21 June 2022	RT120.E4	2010s	Medicine	Medicine	Nursing
1138	Yes_Application	Lin, et al., 2011{#1138}	How supermarket chains in Taiwan select suppliers of fresh fruit and vegetables via direct purchasing	2011	Service Industries Journal	BSC.22june	HD9980.1	2010s	Social sciences	Social sciences	#N/A
1139	Yes_Application	Lin, et al., 2011{#1139}	STRUCTURE DEVELOPMENT AND PERFORMANCE EVALUATION OF CONSTRUCTION KNOWLEDGE MANAGEMENT SYSTEM	2011	Journal of Civil Engineering and Management	WoS 23 June	TA1	2010s	Technology	Science and Technology	#N/A
1140	Yes_Application	Lin, et al., 2011{#1140}	Core capabilities for practitioners in achieving e-business innovation	2011	Computers in Human Behavior	PsycInfo 22 June 2022	BF39.5	2010s	Philosophy and psychology	Social sciences	#N/A
1141	Yes_Application	Lima, et al., 2011{#1141}	Comparative analysis of the index of disclosure and the importance given by stakeholders to information considered relevant for accountability in Philanthropic Institutions of Higher Education of Brazil (PIHEB)	2011	African Journal of Business Management	WoS 23 June	HD28	2010s	Social sciences	Social sciences	#N/A
1142	Yes_Application	Liggett, et al., 2011{#1142}	From frozen continent to tourism hotspot? Five decades of Antarctic tourism development and management, and a glimpse into the future	2011	Tourism Management	WoS 23 June	G155.A1	2010s	Geography and anthropology	Social sciences	#N/A
1143	Yes_Application	Lewin, et al., 2011{#1143}	Development of a community care research agenda for Australia	2011	Australas J Ageing	PubMed 21 June 2022	RC952.A1	2010s	Medicine	Medicine	Internal Medicine
1144	Yes_Application	Lévesque, et al., 2011{#1144}	Canadian Experts' Views on the Importance of Attributes within Professional and Community-Oriented Primary Healthcare Models	2011	Healthc Policy	PubMed 21 June 2022	RA410.A1	2010s	Medicine	Medicine	Public Aspects of Medicine
1146	Yes_Application	Lemieux, et al., 2011{#1146}	Changing climate, challenging choices: identifying and evaluating climate change adaptation options for protected areas management in Ontario, Canada	2011	Environ Manage	PubMed 21 June 2022	TD169	2010s	Technology	Science and Technology	#N/A
1147	Yes_Application	Légaré, et al., 2011{#1147}	Developing a theory-based instrument to assess the impact of continuing professional development activities on clinical practice: a study protocol	2011	Implement Sci	PubMed 21 June 2022	RA1	2010s	Medicine	Medicine	Public Aspects of Medicine
1148	Yes_Application	Lee, et al., 2011{#1148}	A study of the key success factor of the operational performance of theme park	2011	African Journal of Business Management	WoS 23 June	HD28	2010s	Social sciences	Social sciences	#N/A
1149	Yes_Application	Lee, et al., 2011{#1149}	A study of the key success factors of the ecotourism industry in Taiwan	2011	African Journal of Business Management	WoS 23 June	HD28	2010s	Social sciences	Social sciences	#N/A
1150	Yes_Application	Lee, et al., 2011{#1150}	Neonatal resuscitation and immediate newborn assessment and stimulation for the prevention of neonatal deaths: a systematic review, meta-analysis and Delphi estimation of mortality effect	2011	BMC Public Health	PubMed 21 June 2022	RA1	2010s	Medicine	Medicine	Public Aspects of Medicine
1151	Yes_Application	Lee, et al., 2011{#1151}	Care during labor and birth for the prevention of intrapartum-related neonatal deaths: a systematic review and Delphi estimation of mortality effect	2011	BMC Public Health	PubMed 21 June 2022	RA1	2010s	Medicine	Medicine	Public Aspects of Medicine
1152	Yes_Application	Lee, et al., 2011{#1152}	An integrated fuzzy QFD framework for new product development	2011	Flexible Services & Manufacturing Journal	BSC.22june	TS155.6	2010s	Technology	Science and Technology	#N/A
1154	Yes_Application	Lazarou, et al., 2011{#1154}	Neurology for internal medicine residents: working towards a national Canadian curriculum consensus	2011	Med Teach	PubMed 21 June 2022	R735.A1	2010s	Medicine	Medicine	Medicine (General)
1155	Yes_Application	Lawrence, et al., 2011{#1155}	Defining competency-based evaluation objectives in family medicine: key-feature approach	2011	Can Fam Physician	PubMed 21 June 2022	R5 C353	2010s	Medicine	Medicine	Medicine (General)
1156	Yes_Application	Lavonas, et al., 2011{#1156}	Unified treatment algorithm for the management of crotaline snakebite in the United States: results of an evidence-informed consensus workshop	2011	BMC Emerg Med	PubMed 21 June 2022	RC1	2010s	Medicine	Medicine	Internal Medicine
1157	Yes_Application	Latour, et al., 2011{#1157}	Differences in the perceptions of parents and healthcare professionals on pediatric intensive care practices	2011	Pediatr Crit Care Med	PubMed 21 June 2022	RJ370	2010s	Medicine	Medicine	Pediatrics
1158	Yes_Application	Laskin, et al., 2011{#1158}	How investor relations contributes to the corporate bottom line	2011	Journal of Public Relations Research	PsycInfo 22 June 2022	HM263	2010s	Social sciences	Social sciences	#N/A
1159	Yes_Methodological	Landeta, et al., 2011{#1159}	Hybrid Delphi: A methodology to facilitate contribution from experts in professional contexts	2011	Technological Forecasting and Social Change	WoS 23 June	T174	2010s	Technology	Science and Technology	#N/A
1160	Yes_Application	Landeta, et al., 2011{#1160}	People consultation to construct the future: A Delphi application	2011	International Journal of Forecasting	BSC.22june	H61.4	2010s	Social sciences	Social sciences	#N/A
1161	Yes_Application	Lacina, et al., 2011{#1161}	What matters most in distinguished literacy teacher education programs?	2011	Journal of Literacy Research	PsycInfo 22 June 2022	LB1050; LC149	2010s	Education	Other	#N/A
1162	Yes_Application	Kwon, et al., 2011{#1162}	A grading system to evaluate objectively the strength of pre-clinical data of acute neuroprotective therapies for clinical translation in spinal cord injury	2011	J Neurotrauma	PubMed 21 June 2022	RD593	2010s	Medicine	Medicine	Surgery
1163	Yes_Application	Kurubacak, et al., 2011{#1163}	eLearning for Pluralism: The Culture of eLearning in Building a Knowledge Society	2011	International Journal on E-Learning	ERIC.22june	LB1044.84	2010s	Education	Other	#N/A
1167	Yes_Application	Krzyzanowska, et al., 2011{#1167}	Identifying population-level indicators to measure the quality of cancer care for women	2011	Int J Qual Health Care	PubMed 21 June 2022	RA399.A1	2010s	Medicine	Medicine	Public Aspects of Medicine
1168	Yes_Application	Kroth, et al., 2011{#1168}	Workplace Issues in Extension--A Delphi Study of Extension Educators	2011	Journal of Extension	ERIC.22june	LC5201	2010s	Education	Other	#N/A
1169	Yes_Application	Kretzschmar, et al., 2011{#1169}	Quality and safety aspects of organic and low-input food processing: Results of a Delphi survey from an expert consultation in 13 European countries	2011	Njas-Wageningen Journal of Life Sciences	WoS 23 June	QH301	2010s	Science	Science and Technology	#N/A
1172	Yes_Application	Kosmala-Anderson, et al., 2011{#1172}	Development and psychometric properties of a self report measure to assess clinicians' practices in self management support for patients with long term conditions	2011	Patient Educ Couns	PubMed 21 June 2022	R727.3	2010s	Medicine	Medicine	Medicine (General)
1173	Yes_Application	Kortum, et al., 2011{#1173}	Perceptions of psychosocial hazards, work-related stress and workplace priority risks in developing countries	2011	J Occup Health	PubMed 21 June 2022	RC963	2010s	Medicine	Medicine	Internal Medicine
1174	Yes_Application	Kon, et al., 2011{#1174}	Content Analysis of Major Textbooks and Online Resources Used in Responsible Conduct of Research Instruction	2011	AJOB Prim Res	PubMed 21 June 2022	R725.5	2010s	Medicine	Medicine	Medicine (General)
1175	Yes_Application	Koletzko, et al., 2011{#1175}	Evidence-based guidelines from ESPGHAN and NASPGHAN for Helicobacter pylori infection in children	2011	J Pediatr Gastroenterol Nutr	PubMed 21 June 2022	RJ446	2010s	Medicine	Medicine	Pediatrics
1176	Yes_Application	Koekkoek, et al., 2011{#1176}	How do patients come to be seen as 'difficult'?: a mixed-methods study in community mental health care	2011	Soc Sci Med	PubMed 21 June 2022	RA418	2010s	Medicine	Medicine	Public Aspects of Medicine
1177	Yes_Application	Koehler, et al., 2011{#1177}	Validation of the International Classification of Functioning, Disability and Health Comprehensive Core Set for Osteoporosis: the perspective of physical therapists	2011	J Geriatr Phys Ther	PubMed 21 June 2022	RC953.8.P58	2010s	Medicine	Medicine	Internal Medicine
1178	Yes_Application	Klenk, et al., 2011{#1178}	A virtual and anonymous, deliberative and analytic participation process for planning and evaluation: The Concept Mapping Policy Delphi	2011	International Journal of Forecasting	BSC.22june	H61.4	2010s	Social sciences	Social sciences	#N/A
1180	Yes_Application	Kjeken, et al., 2011{#1180}	Occupational therapy-based and evidence-supported recommendations for assessment and exercises in hand osteoarthritis	2011	Scand J Occup Ther	PubMed 21 June 2022	RM735.A1	2010s	Medicine	Medicine	Therapeutics, Pharmacology
1181	Yes_Application	Kitamura, et al., 2011{#1181}	A PRACTICE GUIDELINE FOR THE MANAGEMENT OF LYMPHOEDEMA	2011	Journal of Lymphoedema	CINAHL 21 June 2022	Missing	2010s	Medicine	Medicine	#N/A
1183	Yes_Application	Kirschneck, et al., 2011{#1183}	Validation of the comprehensive ICF core set for low back pain: the perspective of physical therapists	2011	Man Ther	PubMed 21 June 2022	RM724	2010s	Medicine	Medicine	Therapeutics, Pharmacology
1184	Yes_Application	Kingston, et al., 2011{#1184}	Helping someone with problem drug use: a Delphi consensus study of consumers, carers, and clinicians	2011	BMC Psychiatry	PubMed 21 June 2022	RC321	2010s	Medicine	Medicine	Internal Medicine
1185	Yes_Application	Kim, et al., 2011{#1185}	Anaplastic Large Cell Lymphoma and Breast Implants: Results from a Structured Expert Consultation Process	2011	Plastic and Reconstructive Surgery	WoS 23 June	RD118.A1	2010s	Medicine	Medicine	Surgery
1186	Yes_Application	Killaspy, et al., 2011{#1186}	The development of the Quality Indicator for Rehabilitative Care (QuIRC): a measure of best practice for facilities for people with longer term mental health problems	2011	BMC Psychiatry	PubMed 21 June 2022	RC321	2010s	Medicine	Medicine	Internal Medicine
1187	Yes_Application	Khorshidi, et al., 2011{#1187}	Effective Factors in Enhancing School Manager's Job Motivation	2011	Iran J Psychiatry	PubMed 21 June 2022	RC621	2010s	Medicine	Medicine	Internal Medicine
1188	Yes_Methodological	Khodyakov, et al., 2011{#1188}	Conducting Online Expert panels: a feasibility and experimental replicability study	2011	BMC Med Res Methodol	WoS 23 June	R850.A1	2010s	Medicine	Medicine	Medicine (General)
1189	Yes_Application	Khattabi, et al., 2011{#1189}	Classification of clinical consequences of scorpion stings: consensus development	2011	Trans R Soc Trop Med Hyg	PubMed 21 June 2022	RC960	2010s	Medicine	Medicine	Internal Medicine
1190	Yes_Application	Khan, et al., 2011{#1190}	Medical professionalism: a panoramic view through the kaleidoscope of stakeholder perspectives	2011	J Ayub Med Coll Abbottabad	PubMed 21 June 2022	R97	2010s	Medicine	Medicine	Medicine (General)
1191	Yes_Application	Khan, et al., 2011{#1191}	Use of the International Classification of Functioning, Disability and Health to identify preliminary comprehensive and brief core sets for Guillain Barre syndrome	2011	Disabil Rehabil	PubMed 21 June 2022	RM930.A1	2010s	Medicine	Medicine	Therapeutics, Pharmacology
1192	Yes_Application	Kessler, et al., 2011{#1192}	Development of a documentation instrument for the conservative treatment of spinal disorders in the International Spine Registry, Spine Tango	2011	Eur Spine J	PubMed 21 June 2022	RD533	2010s	Medicine	Medicine	Surgery
1194	Yes_Methodological	Kerr, et al., 2011{#1194}	Group-based forecasting?: A social psychological analysis	2011	International Journal of Forecasting	BSC.22june	H61.4	2010s	Social sciences	Social sciences	#N/A
1195	Yes_Application	Kerr, et al., 2011{#1195}	International consensus clinical practice statements for the treatment of neuropsychiatric conditions associated with epilepsy	2011	Epilepsia	PubMed 21 June 2022	RC372.A1; RC395	2010s	Medicine	Medicine	Internal Medicine
1196	Yes_Application	Kendall, et al., 2011{#1196}	Assessing Professional Boundaries in Clinical Settings: The Development of the Boundaries in Practice Scale	2011	Ethics & Behavior	CINAHL 21 June 2022	BJ1725	2010s	Philosophy and psychology	Social sciences	#N/A
1198	Yes_Application	Kelly, et al., 2011{#1198}	Role modelling unhealthy behaviours: food and drink sponsorship of peak sporting organisations	2011	Health Promot J Austr	PubMed 21 June 2022	RA427.8	2010s	Medicine	Medicine	Public Aspects of Medicine
1200	Yes_Application	Kecojevic, et al., 2011{#1200}	Public health and clinical impact of increasing emergency department-based HIV testing: perspectives from the 2007 conference of the National Emergency Department HIV Testing Consortium	2011	Ann Emerg Med	PubMed 21 June 2022	RC86	2010s	Medicine	Medicine	Internal Medicine
1201	Yes_Application	Ke, et al., 2011{#1201}	Equitable risks allocation of projects inside China: analyses from Delphi survey studies	2011	Chinese Management Studies	WoS 23 June	Missing	2010s	Social sciences	Social sciences	#N/A
1202	Yes_Application	Ke, et al., 2011{#1202}	Understanding the risks in China's PPP projects: ranking of their probability and consequence	2011	Engineering Construction & Architectural Management (09699988)	BSC.22june	HD9715.A1	2010s	Social sciences	Social sciences	#N/A
1203	Yes_Application	Kaynak, et al., 2011{#1203}	Variations in Tourism Market Potential in an Emerging Economy: Theoretical Perspectives and Analytical Insights	2011	Journal of Quality Assurance in Hospitality & Tourism	BSC.22june	TX901	2010s	Technology	Science and Technology	#N/A
1204	Yes_Application	Katerndahl, et al., 2011{#1204}	Issues important to the research mentoring relationship	2011	Fam Med	PubMed 21 June 2022	R11	2010s	Medicine	Medicine	Medicine (General)
1205	Yes_Application	Kaso, et al., 2011{#1205}	Breastfeeding information in midwifery textbooks in Japan: content analysis with evaluation standards based on Delphi method	2011	J Hum Lact	PubMed 21 June 2022	RJ216	2010s	Medicine	Medicine	Pediatrics
1207	Yes_Application	Karimi, et al., 2011{#1207}	Designing a health equity audit model for Iran in 2010	2011	J Res Med Sci	PubMed 21 June 2022	R5	2010s	Medicine	Medicine	Medicine (General)
1208	Yes_Application	Karasev, et al., 2011{#1208}	Emerging Technology-Related Markets in Russia: The Case of Nanotechnology	2011	Journal of East-West Business	BSC.22june	HF4050	2010s	Social sciences	Social sciences	#N/A
1209	Yes_Methodological	Kang, et al., 2011{#1209}	A multi-criteria decision-making approach for capacity allocation problem in semiconductor fabrication	2011	International Journal of Production Research	BSC.22june	TS155.A1	2010s	Technology	Science and Technology	#N/A
1210	Yes_Application	Kandhai, et al., 2011{#1210}	Expert study to select indicators of the occurrence of emerging mycotoxin hazards	2011	Risk Anal	PubMed 21 June 2022	T174.5	2010s	Technology	Science and Technology	#N/A
1211	Yes_Application	Juan, et al., 2011{#1211}	Research note: Resort hotel location	2011	Tourism Economics	WoS 23 June	G155.A1	2010s	Geography and anthropology	Social sciences	#N/A
1212	Yes_Application	Joshi, et al., 2011{#1212}	A Delphi-AHP-TOPSIS based benchmarking framework for performance improvement of a cold chain	2011	Expert Systems with Applications	WoS 23 June	QA76.76.E95	2010s	Science	Science and Technology	#N/A
1213	Yes_Application	Joseph, et al., 2011{#1213}	Exploring the key performance areas and assessment criteria for the evaluation of students' clinical performance: a Delphi study	2011	South African Journal of Physiotherapy	CINAHL 21 June 2022	RM695	2010s	Medicine	Medicine	Therapeutics, Pharmacology
1214	Yes_Application	Jonsdottir, et al., 2011{#1214}	Consensus on the competencies required for public health nutrition workforce development in Europe - the JobNut project	2011	Public Health Nutr	PubMed 21 June 2022	RA784	2010s	Medicine	Medicine	Public Aspects of Medicine
1215	Yes_Application	Jones, et al., 2011{#1215}	TUNs and TENs: trainees' unmet needs and trainers' educational needs: identifying and addressing the training needs of GP trainers	2011	Educ Prim Care	CINAHL 21 June 2022	R729.5.G4	2010s	Medicine	Medicine	Medicine (General)
1216	Yes_Application	Jones, et al., 2011{#1216}	Future Issues in Sales, Marketing, and Revenue Management in Greater China: What Keeps You Up at Night?	2011	Journal of Travel & Tourism Marketing	BSC.22june	G155.A1	2010s	Geography and anthropology	Social sciences	#N/A
1218	Yes_Application	Johnson, et al., 2011{#1218}	Automated dose-rounding recommendations for pediatric medications	2011	Pediatrics	PubMed 21 June 2022	RJ1	2010s	Medicine	Medicine	Pediatrics
1219	Yes_Application	Jerosch-Herold, et al., 2011{#1219}	Sensory relearning in peripheral nerve disorders of the hand: a web-based survey and delphi consensus method	2011	J Hand Ther	PubMed 21 June 2022	RC951	2010s	Medicine	Medicine	Internal Medicine
1220	Yes_Application	Jeou-Shyan, et al., 2011{#1220}	Competency analysis of top managers in the Taiwanese hotel industry	2011	International Journal of Hospitality Management	PsycInfo 22 June 2022	TX911.3.M27	2010s	Technology	Science and Technology	#N/A
1221	Yes_Application	Jensen, et al., 2011{#1221}	Consensus on paramedic clinical decisions during high-acuity emergency calls: results of a Canadian Delphi study	2011	Cjem	PubMed 21 June 2022	RC86	2010s	Medicine	Medicine	Internal Medicine
1222	Yes_Application	Jensen, et al., 2011{#1222}	Methodology for the development of a Canadian national EMS research agenda	2011	BMC Emerg Med	PubMed 21 June 2022	RC2	2010s	Medicine	Medicine	Internal Medicine
1223	Yes_Application	Jefferds, et al., 2011{#1223}	International mobility technology research: a Delphi study to identify challenges and compensatory strategies	2011	Assist Technol	PubMed 21 June 2022	RM698	2010s	Medicine	Medicine	Therapeutics, Pharmacology
1224	Yes_Application	Janssen, et al., 2011{#1224}	Recommendations to prevent urinary tract injuries during laparoscopic hysterectomy: a systematic Delphi procedure among experts	2011	J Minim Invasive Gynecol	PubMed 21 June 2022	RG104	2010s	Medicine	Medicine	Gynecology and Obstetrics
1226	Yes_Application	Jakobs, et al., 2011{#1226}	Standardising the Internet of Things: What the Experts Think	2011	International Journal of IT Standards & Standardization Research	BSC.22june	T58.5	2010s	Technology	Science and Technology	#N/A
1227	Yes_Methodological	Jacobson, et al., 2011{#1227}	The group priority sort: a participatory decision-making tool for healthcare leaders	2011	Healthc Q	PubMed 21 June 2022	Missing	2010s	Medicine	Medicine	#N/A
1229	Yes_Application	Jabeen, et al., 2011{#1229}	Impact of interventions to prevent and manage preeclampsia and eclampsia on stillbirths	2011	BMC Public Health	PubMed 21 June 2022	RA1	2010s	Medicine	Medicine	Public Aspects of Medicine
1230	Yes_Application	Jaana, et al., 2011{#1230}	Key IT management issues in hospitals: Results of a Delphi study in Canada	2011	Int J Med Inform	PubMed 21 June 2022	R858.A1	2010s	Medicine	Medicine	Medicine (General)
1232	Yes_Application	Ito, et al., 2011{#1232}	Educational content in nurse education in Japan: a Delphi study	2011	Nurs Ethics	PubMed 21 June 2022	RT85	2010s	Medicine	Medicine	Nursing
1234	Yes_Application	Issel, et al., 2011{#1234}	Three population-patient care outcome indicators for public health nursing: results of a consensus project	2011	Public Health Nurs	PubMed 21 June 2022	RT97	2010s	Medicine	Medicine	Nursing
1235	Yes_Application	Isla, et al., 2011{#1235}	Treatment patterns, use of resources, and costs of advanced non-small-cell lung cancer patients in Spain: results from a Delphi panel	2011	Clin Transl Oncol	PubMed 21 June 2022	RC254.A1	2010s	Medicine	Medicine	Internal Medicine
1236	Yes_Application	Isaacson, et al., 2011{#1236}	Best Practices by Occupational and Physical Therapists Performing Seating and Mobility Evaluations	2011	Assistive Technology	CINAHL 21 June 2022	RM698	2010s	Medicine	Medicine	Therapeutics, Pharmacology
1238	Yes_Application	Imdad, et al., 2011{#1238}	Screening and triage of intrauterine growth restriction (IUGR) in general population and high risk pregnancies: a systematic review with a focus on reduction of IUGR related stillbirths	2011	BMC Public Health	PubMed 21 June 2022	RA1	2010s	Medicine	Medicine	Public Aspects of Medicine
1239	Yes_Application	Iljaž, et al., 2011{#1239}	Building consensus about eHealth in Slovene primary health care: Delphi study	2011	BMC Med Inform Decis Mak	PubMed 21 June 2022	R858.A1	2010s	Medicine	Medicine	Medicine (General)
1241	Yes_Application	Ifinedo, et al., 2011{#1241}	A snapshot of key information systems (IS) issues in Estonian organizations for the 2000s	2011	Baltic Journal of Management	WoS 23 June	HD28	2010s	Social sciences	Social sciences	#N/A
1242	Yes_Application	Iden, et al., 2011{#1242}	Problems in the interplay of development and IT operations in system development projects: A Delphi study of Norwegian IT experts	2011	Information & Software Technology	BSC.22june	HF5548.2	2010s	Social sciences	Social sciences	#N/A
1244	Yes_Application	Hyatt, et al., 2011{#1244}	21st Century Competencies for Doctoral Leadership Faculty	2011	Innovative Higher Education	ERIC.22june	LA227.3	2010s	Education	Other	#N/A
1245	Yes_Methodological	Hussler, et al., 2011{#1245}	Is diversity in Delphi panelist groups useful? Evidence from a French forecasting exercise on the future of nuclear energy	2011	Technological Forecasting and Social Change	WoS 23 June	T174	2010s	Technology	Science and Technology	#N/A
1246	Yes_Application	Hunter, et al., 2011{#1246}	Definition of osteoarthritis on MRI: results of a Delphi exercise	2011	Osteoarthritis Cartilage	PubMed 21 June 2022	RC931.O67	2010s	Medicine	Medicine	Internal Medicine
1247	Yes_Application	Hung, et al., 2011{#1247}	A MULTICRITERIA EVALUATION MODEL FOR FLIGHT CATERING SUPPLIER: A TAIWAN-BASED STUDY	2011	Actual Problems of Economics	WoS 23 June	Missing	2010s	Social sciences	Social sciences	#N/A
1248	Yes_Application	Hultsjö, et al., 2011{#1248}	Core components in the care of immigrants with psychoses: a Delphi survey of patients, families, and health-care staff	2011	Int J Ment Health Nurs	PubMed 21 June 2022	RC440	2010s	Medicine	Medicine	Internal Medicine
1249	Yes_Application	Hudson, et al., 2011{#1249}	Empowering a safer practice: PDAs are integral tools for nursing and health care	2011	J Nurs Manag	PubMed 21 June 2022	RT89	2010s	Medicine	Medicine	Nursing
1250	Yes_Application	Huang, et al., 2011{#1250}	Framework development for state-level appraisal indicators of sustainable construction	2011	Civil Engineering and Environmental Systems	WoS 23 June	TA1	2010s	Technology	Science and Technology	#N/A
1251	Yes_Application	Huang, et al., 2011{#1251}	Applying Kansei engineering to industrial machinery trade show booth design	2011	International Journal of Industrial Ergonomics	BSC.22june	TA166	2010s	Technology	Science and Technology	#N/A
1252	Yes_Application	Huang, et al., 2011{#1252}	How do travel agencies obtain a competitive advantage?: Through a travel blog marketing channel	2011	Journal of Vacation Marketing	BSC.22june	TX911.3.M3	2010s	Technology	Science and Technology	#N/A
1253	Yes_Application	Huang, et al., 2011{#1253}	How to tell a good tour guide under different strategic orientations	2011	African Journal of Business Management	WoS 23 June	HD28	2010s	Social sciences	Social sciences	#N/A
1254	Yes_Application	Hu, et al., 2011{#1254}	An Evaluation Framework for Scoring Corporate Sustainability Reports in Taiwan	2011	Environmental Engineering Science	WoS 23 June	TD811.5	2010s	Technology	Science and Technology	#N/A
1255	Yes_Application	Hsu, et al., 2011{#1255}	RESEARCH ON KEY SUCCESS FACTORS OF SEAFOOD INGREDIENT SUPPLIERS IN HOSPITALITY INDUSTRY OF TAIWAN	2011	Actual Problems of Economics	WoS 23 June	Missing	2010s	Social sciences	Social sciences	#N/A
1257	Yes_Application	Hsu, et al., 2011{#1257}	Using the FDM and ANP to construct a sustainability balanced scorecard for the semiconductor industry	2011	Expert Systems with Applications	WoS 23 June	QA76.76.E95	2010s	Science	Science and Technology	#N/A
1260	Yes_Application	Horvat, et al., 2011{#1260}	Slovenian pharmacy performance: a patient-centred approach to patient satisfaction survey content development	2011	Int J Clin Pharm	PubMed 21 June 2022	RS1	2010s	Medicine	Medicine	Pharmacy and Materia Medica
1261	Yes_Application	Hon, et al., 2011{#1261}	Strategies for improving safety performance of repair, maintenance, minor alteration and addition (RMAA) works	2011	Facilities	BSC.22june	TS177	2010s	Technology	Science and Technology	#N/A
1262	Yes_Application	Hohashi, et al., 2011{#1262}	Development of the concentric sphere family environment model and companion tools for culturally congruent family assessment	2011	J Transcult Nurs	PubMed 21 June 2022	RT86.54	2010s	Medicine	Medicine	Nursing
1263	Yes_Application	Hilliard, et al., 2011{#1263}	Deficits in Crisis Preparedness by Meeting Planners	2011	Journal of Quality Assurance in Hospitality & Tourism	BSC.22june	TX901	2010s	Technology	Science and Technology	#N/A
1264	Yes_Application	Hilliard, et al., 2011{#1264}	Core Crisis Preparedness Measures Implemented by Meeting Planners	2011	Journal of Hospitality Marketing & Management	BSC.22june	TX911.3.M3	2010s	Technology	Science and Technology	#N/A
1265	Yes_Application	Hidecker, et al., 2011{#1265}	Developing and validating the Communication Function Classification System for individuals with cerebral palsy	2011	Dev Med Child Neurol	PubMed 21 June 2022	RJ1	2010s	Medicine	Medicine	Pediatrics
1267	Yes_Application	Herrmann, et al., 2011{#1267}	The comprehensive ICF core sets for spinal cord injury from the perspective of physical therapists: a worldwide validation study using the Delphi technique	2011	Spinal Cord	PubMed 21 June 2022	RC406.P3	2010s	Medicine	Medicine	Internal Medicine
1268	Yes_Application	Herrmann, et al., 2011{#1268}	The comprehensive ICF core sets for spinal cord injury from the perspective of occupational therapists: a worldwide validation study using the Delphi technique	2011	Spinal Cord	PubMed 21 June 2022	RC406.P3	2010s	Medicine	Medicine	Internal Medicine
1269	Yes_Application	Hermanides, et al., 2011{#1269}	Developing quality indicators for the care of HIV-infected pregnant women in the Dutch Caribbean	2011	AIDS Res Ther	PubMed 21 June 2022	Missing	2010s	Medicine	Medicine	#N/A
1270	Yes_Application	Herlihy, et al., 2011{#1270}	Current and emerging ethical issues in counseling: A Delphi study of expert opinions	2011	Counseling and Values	PsycInfo 22 June 2022	LC461	2010s	Education	Other	#N/A
1271	Yes_Application	Hemming, et al., 2011{#1271}	Developing an interview guide to evaluate practice-based evidence in nutrition: use of the delphi technique	2011	Can J Diet Pract Res	PubMed 21 June 2022	TX551	2010s	Technology	Science and Technology	#N/A
1272	Yes_Application	Hemingway, et al., 2011{#1272}	An emerging model for publishing and using open educational resources in public health	2011	Perspect Public Health	PubMed 21 June 2022	RA21	2010s	Medicine	Medicine	Public Aspects of Medicine
1273	Yes_Application	Helfrich, et al., 2011{#1273}	Predicting implementation from organizational readiness for change: a study protocol	2011	Implement Sci	PubMed 21 June 2022	RA1	2010s	Medicine	Medicine	Public Aspects of Medicine
1274	Yes_Application	Heimlich, et al., 2011{#1274}	Building face, construct, and content validity through use of a modified Delphi: adapting grounded theory to build an environmental field days observation tool	2011	Environmental Education Research	WoS 23 June	GE70	2010s	Geography and anthropology	Social sciences	#N/A
1275	Yes_Application	Heijstek, et al., 2011{#1275}	EULAR recommendations for vaccination in paediatric patients with rheumatic diseases	2011	Ann Rheum Dis	PubMed 21 June 2022	Missing	2010s	Medicine	Medicine	#N/A
1276	Yes_Application	Hasson, et al., 2011{#1276}	Enhancing rigour in the Delphi technique research	2011	Technological Forecasting and Social Change	WoS 23 June	T174	2010s	Technology	Science and Technology	#N/A
1277	Yes_Methodological	Harper, et al., 2011{#1277}	Online survey system for image-based clinical guideline studies using the Delphi method	2011	Annu Int Conf IEEE Eng Med Biol Soc	PubMed 21 June 2022	R856.A2	2010s	Medicine	Medicine	Medicine (General)
1280	Yes_Application	Hanekom, et al., 2011{#1280}	The development of a clinical management algorithm for early physical activity and mobilization of critically ill patients: synthesis of evidence and expert opinion and its translation into practice	2011	Clin Rehabil	PubMed 21 June 2022	RM930.A1	2010s	Medicine	Medicine	Therapeutics, Pharmacology
1281	Yes_Application	Hanekom, et al., 2011{#1281}	The validation of a clinical algorithm for the prevention and management of pulmonary dysfunction in intubated adults--a synthesis of evidence and expert opinion	2011	J Eval Clin Pract	PubMed 21 June 2022	RC31	2010s	Medicine	Medicine	Internal Medicine
1282	Yes_Application	Hanafizadeh, et al., 2011{#1282}	Visualizing market segmentation using self-organizing maps and Fuzzy Delphi method - ADSL market of a telecommunication company	2011	Expert Systems with Applications	WoS 23 June	QA76.76.E95	2010s	Science	Science and Technology	#N/A
1283	Yes_Application	Hamdy, et al., 2011{#1283}	Is running a problem-based learning curriculum more expensive than a traditional Subject-Based Curriculum?	2011	Med Teach	PubMed 21 June 2022	R735.A1	2010s	Medicine	Medicine	Medicine (General)
1284	Yes_Application	Hallowell, et al., 2011{#1284}	Interrelationships among Highly Effective Construction Injury Prevention Strategies	2011	Journal of Construction Engineering & Management	BSC.22june	TA1	2010s	Technology	Science and Technology	#N/A
1285	Yes_Application	Hallowell, et al., 2011{#1285}	Safety risk interactions among highway construction work tasks	2011	Construction Management & Economics	BSC.22june	HD9715.A1	2010s	Social sciences	Social sciences	#N/A
1287	Yes_Application	Hai, et al., 2011{#1287}	Software for Sustainability Assessment: a Case Study in Quang Tri Province, Vietnam	2011	Environmental Modeling & Assessment	WoS 23 June	GE1	2010s	Geography and anthropology	Social sciences	#N/A
1288	Yes_Application	Gurrera, et al., 2011{#1288}	An international consensus study of neuroleptic malignant syndrome diagnostic criteria using the Delphi method	2011	J Clin Psychiatry	PubMed 21 June 2022	RC321	2010s	Medicine	Medicine	Internal Medicine
1291	Yes_Application	Greenhalgh, et al., 2011{#1291}	Protocol--realist and meta-narrative evidence synthesis: evolving standards (RAMESES)	2011	BMC Med Res Methodol	PubMed 21 June 2022	R850.A1	2010s	Medicine	Medicine	Medicine (General)
1292	Yes_Application	Greene, et al., 2011{#1292}	Towards clinical definitions of lower respiratory tract infection (LRTI) for research and primary care practice in Europe: an international consensus study	2011	Prim Care Respir J	PubMed 21 June 2022	Missing	2010s	Medicine	Medicine	#N/A
1295	Yes_Methodological	Graefe, et al., 2011{#1295}	Comparing face-to-face meetings, nominal groups, Delphi and prediction markets on an estimation task	2011	International Journal of Forecasting	BSC.22june	H61.4	2010s	Social sciences	Social sciences	#N/A
1296	Yes_Application	Goudarzi, et al., 2011{#1296}	Improvement in health indicators of islamic republic of iran in the years 2004 and 2008	2011	Iran Red Crescent Med J	PubMed 21 June 2022	R97	2010s	Medicine	Medicine	Medicine (General)
1297	Yes_Application	Gordon, et al., 2011{#1297}	Structuring expert input for a knowledge-based approach to watershed condition assessment for the Northwest Forest Plan, USA	2011	Environ Monit Assess	PubMed 21 June 2022	TD169	2010s	Technology	Science and Technology	#N/A
1300	Yes_Application	Goluchowicz, et al., 2011{#1300}	Identification of future fields of standardisation: An explorative application of the Delphi methodology	2011	Technological Forecasting and Social Change	WoS 23 June	T174	2010s	Technology	Science and Technology	#N/A
1301	Yes_Methodological	Gnatzy, et al., 2011{#1301}	Validating an innovative real-time Delphi approach - A methodological comparison between real-time and conventional Delphi studies	2011	Technological Forecasting and Social Change	WoS 23 June	T174	2010s	Technology	Science and Technology	#N/A
1302	Yes_Application	Glässel, et al., 2011{#1302}	Content validity of the Extended ICF Core Set for stroke: an international Delphi survey of physical therapists	2011	Phys Ther	PubMed 21 June 2022	RM695	2010s	Medicine	Medicine	Therapeutics, Pharmacology
1303	Yes_Application	Glanc, et al., 2011{#1303}	ACR Appropriateness Criteria® assessment of gravid cervix	2011	Ultrasound Q	PubMed 21 June 2022	RC78.7.U4	2010s	Medicine	Medicine	Internal Medicine
1304	Yes_Application	Glaessel, et al., 2011{#1304}	Does the Comprehensive International Classification of Functioning, Disability and Health (ICF) Core Set for Breast Cancer capture the problems in functioning treated by physiotherapists in women with breast cancer?	2011	Physiotherapy	PubMed 21 June 2022	RM695	2010s	Medicine	Medicine	Therapeutics, Pharmacology
1305	Yes_Application	Geyer, et al., 2011{#1305}	Consensus of microbiology reporting of ear swab results to primary care clinicians in patients with otitis externa	2011	Br J Biomed Sci	PubMed 21 June 2022	RB37.A1	2010s	Medicine	Medicine	Pathology
1309	Yes_Application	Gauthier, et al., 2011{#1309}	Looking Beyond the Bright Lights: Identifying Canadian Indicators of Health for Children in Rural and Northern Regions	2011	Child Indicators Research	WoS 23 June	HV701	2010s	Social sciences	Social sciences	#N/A
1311	Yes_Application	Garcia-Gutierrez, et al., 2011{#1311}	Explicit criteria for hospital admission in exacerbations of chronic obstructive pulmonary disease	2011	Int J Tuberc Lung Dis	PubMed 21 June 2022	RC306	2010s	Medicine	Medicine	Internal Medicine
1312	Yes_Application	Garcia, et al., 2011{#1312}	MAT-CHDSP, a novel medication assessment tool for evaluation of secondary prevention of coronary heart disease	2011	Pharmacoepidemiol Drug Saf	PubMed 21 June 2022	RM302.5	2010s	Medicine	Medicine	Therapeutics, Pharmacology
1313	Yes_Application	Gannon, et al., 2011{#1313}	An effective outline business case to facilitate successful decision-making	2011	Construction Management & Economics	BSC.22june	HD9715.A1	2010s	Social sciences	Social sciences	#N/A
1314	Yes_Application	Gandy, et al., 2011{#1314}	Using Delphi Methods to Project Smoking Cessation in Northern England	2011	Journal of Smoking Cessation	CINAHL 21 June 2022	Missing	2010s	Medicine	Medicine	#N/A
1315	Yes_Application	Gale, et al., 2011{#1315}	What are RBC-transfusion-dependence and -independence?	2011	Leuk Res	PubMed 21 June 2022	RC643	2010s	Medicine	Medicine	Internal Medicine
1316	Yes_Application	Gagnon, et al., 2011{#1316}	Measuring organizational readiness for knowledge translation in chronic care	2011	Implement Sci	PubMed 21 June 2022	RA1	2010s	Medicine	Medicine	Public Aspects of Medicine
1317	Yes_Application	Furlan, et al., 2011{#1317}	Methodology of systematic reviews and recommendations	2011	J Neurotrauma	PubMed 21 June 2022	RD593	2010s	Medicine	Medicine	Surgery
1319	Yes_Application	Furlan, et al., 2011{#1319}	Timing of decompressive surgery of spinal cord after traumatic spinal cord injury: an evidence-based examination of pre-clinical and clinical studies	2011	J Neurotrauma	PubMed 21 June 2022	RD593	2010s	Medicine	Medicine	Surgery
1320	Yes_Application	Fung, et al., 2011{#1320}	Identification of innovation in public health	2011	J Public Health (Oxf)	PubMed 21 June 2022	RA241	2010s	Medicine	Medicine	Public Aspects of Medicine
1321	Yes_Application	Fullerton, et al., 2011{#1321}	The International Confederation of Midwives essential competencies for basic midwifery practice. an update study: 2009-2010	2011	Midwifery	PubMed 21 June 2022	RG950	2010s	Medicine	Medicine	Gynecology and Obstetrics
1322	Yes_Application	Froud, et al., 2011{#1322}	Reporting outcomes of back pain trials: a modified Delphi study	2011	Eur J Pain	PubMed 21 June 2022	RB127	2010s	Medicine	Medicine	Pathology
1323	Yes_Methodological	Frewer, et al., 2011{#1323}	The use of Delphi methodology in agrifood policy development: Some lessons learned	2011	Technological Forecasting and Social Change	WoS 23 June	T174	2010s	Technology	Science and Technology	#N/A
1324	Yes_Application	Franklin, et al., 2011{#1324}	Greenhouse Facility Management Experts Identification of Competencies and Teaching Methods to Support Secondary Agricultural Education Instructors: A Modified Delphi Study	2011	Journal of Agricultural Education	ERIC.22june	S530	2010s	Agriculture	Science and Technology	#N/A
1325	Yes_Application	Frank, et al., 2011{#1325}	American College of Radiology Appropriateness Criteria permanent source brachytherapy for prostate cancer	2011	Brachytherapy	PubMed 21 June 2022	RC271.R27	2010s	Medicine	Medicine	Internal Medicine
1326	Yes_Application	Fobil, et al., 2011{#1326}	A study of autopsy procedures in Ghana: implications for the use of autopsy data in epidemiological analyses	2011	J Public Health Afr	PubMed 21 June 2022	RA1	2010s	Medicine	Medicine	Public Aspects of Medicine
1328	Yes_Application	Fletcher-Johnston, et al., 2011{#1328}	Healthcare transitions for adolescents with chronic life-threatening conditions using a Delphi method to identify research priorities for clinicians and academics in Canada	2011	Child Care Health Dev	PubMed 21 June 2022	RJ101	2010s	Medicine	Medicine	Pediatrics
1329	Yes_Application	Fletcher, et al., 2011{#1329}	Examining the Level of Content Knowledge of Recent Business Education Graduates	2011	Career and Technical Education Research	ERIC.22june	LC1041	2010s	Education	Other	#N/A
1330	Yes_Application	Fletcher, et al., 2011{#1330}	Exploring the Preparedness of Business Education Teacher Candidates for Their Internships: The Perspectives of Mentor Teachers	2011	International Journal of Adult Vocational Education and Technology	ERIC.22june	LC1041	2010s	Education	Other	#N/A
1331	Yes_Application	Fisk, et al., 2011{#1331}	Relative and absolute addressability of global disease burden in maternal and perinatal health by investment in R&D	2011	Trop Med Int Health	PubMed 21 June 2022	RC960	2010s	Medicine	Medicine	Internal Medicine
1332	Yes_Application	Fisher, et al., 2011{#1332}	A consensus on stroke: early supported discharge	2011	Stroke	PubMed 21 June 2022	RC388.5	2010s	Medicine	Medicine	Internal Medicine
1333	Yes_Application	Fehr, et al., 2011{#1333}	Expert Delphi survey on research and development into drugs for neglected diseases	2011	BMC Health Serv Res	PubMed 21 June 2022	RA440.85	2010s	Medicine	Medicine	Public Aspects of Medicine
1334	Yes_Application	Fearon, et al., 2011{#1334}	Definition and classification of cancer cachexia: an international consensus	2011	Lancet Oncol	PubMed 21 June 2022	RC254.A1	2010s	Medicine	Medicine	Internal Medicine
1335	Yes_Application	Faulkner, et al., 2011{#1335}	Economic instruments for obesity prevention: results of a scoping review and modified Delphi survey	2011	Int J Behav Nutr Phys Act	PubMed 21 June 2022	RM214	2010s	Medicine	Medicine	Therapeutics, Pharmacology
1336	Yes_Application	Fastoso, et al., 2011{#1336}	Why is so little marketing research on Latin America published in high quality journals and what can we do about it? Lessons from a Delphi study of authors who have succeeded	2011	International Marketing Review	PsycInfo 22 June 2022	HF1416	2010s	Social sciences	Social sciences	#N/A
1337	Yes_Application	Farzandipour, et al., 2011{#1337}	Adopting confidentiality principles for electronic health records in iran: a delphi study	2011	J Med Syst	PubMed 21 June 2022	R858.A1	2010s	Medicine	Medicine	Medicine (General)
1339	Yes_Methodological	Eycott, et al., 2011{#1339}	Filling evidence gaps with expert opinion: The use of Delphi analysis in least-cost modelling of functional connectivity	2011	Landscape and Urban Planning	WoS 23 June	HT166	2010s	Social sciences	Social sciences	#N/A
1340	Yes_Application	Eshlaghy, et al., 2011{#1340}	Causal analysis of customer needs in the banking system by applying fuzzy group decision making	2011	African Journal of Business Management	WoS 23 June	HD28	2010s	Social sciences	Social sciences	#N/A
1345	Yes_Application	Elliott, et al., 2011{#1345}	Assessment of abnormal personality in childhood: a Delphi survey of questionnaire data	2011	J Pers Disord	PubMed 21 June 2022	RC554	2010s	Medicine	Medicine	Internal Medicine
1346	Yes_Application	Ellinger, et al., 2011{#1346}	Supply Chain Management Competency and Firm Financial Success	2011	Journal of Business Logistics	BSC.22june	HD38.5	2010s	Social sciences	Social sciences	#N/A
1347	Yes_Application	Ellerton, et al., 2011{#1347}	Preliminary development and validation of a paediatric cardiopulmonary physiotherapy discharge tool	2011	Physiother Can	PubMed 21 June 2022	RM695	2010s	Medicine	Medicine	Therapeutics, Pharmacology
1348	Yes_Application	Elbarkouky, et al., 2011{#1348}	Fuzzy Similarity Consensus Model for Early Alignment of Construction Project Teams on the Extent of Their Roles and Responsibilities	2011	Journal of Construction Engineering & Management	BSC.22june	TA1	2010s	Technology	Science and Technology	#N/A
1349	Yes_Application	El-Jardali, et al., 2011{#1349}	Design, implementation and scaling up of the balanced scorecard for hospitals in Lebanon: policy coherence and application lessons for low and middle income countries	2011	Health Policy	PubMed 21 June 2022	RA1; RA393	2010s	Medicine	Medicine	Public Aspects of Medicine
1350	Yes_Application	Ekionea, et al., 2011{#1350}	KNOWLEDGE MANAGEMENT CAPABILITIES CONSENSUS: EVIDENCE FROM A DELPHI STUDY	2011	Academy of Information & Management Sciences Journal	BSC.22june	HD30.2	2010s	Social sciences	Social sciences	#N/A
1351	Yes_Application	Eigenmann, et al., 2011{#1351}	Development and validation of a Diabetes Knowledge Questionnaire	2011	Practical Diabetes International	CINAHL 21 June 2022	RC660.A1	2010s	Medicine	Medicine	Internal Medicine
1352	Yes_Application	Efstathiou, et al., 2011{#1352}	Do Greek healthcare users and healthcare providers share cancer care priorities? Analysing the results from two Delphi studies	2011	Eur J Cancer Care (Engl)	PubMed 21 June 2022	RC266	2010s	Medicine	Medicine	Internal Medicine
1353	Yes_Application	Edwards, et al., 2011{#1353}	Do new thoracic surgeons feel ready to operate? Self-reported comfort level of thoracic surgery trainees and junior thoracic surgeons with core thoracic surgery procedures	2011	J Surg Educ	PubMed 21 June 2022	Missing	2010s	Medicine	Medicine	#N/A
1354	Yes_Application	Edwards, et al., 2011{#1354}	A theoretical framework to assess the impacts of forest management on the recreational value of European forests	2011	Ecological Indicators	WoS 23 June	GE140	2010s	Geography and anthropology	Social sciences	#N/A
1355	Yes_Methodological	Ecken, et al., 2011{#1355}	Desirability bias in foresight: Consequences for decision quality based on Delphi results	2011	Technological Forecasting and Social Change	WoS 23 June	T174	2010s	Technology	Science and Technology	#N/A
1356	Yes_Application	Eberman, et al., 2011{#1356}	Development of a heat-illness screening instrument using the Delphi panel technique	2011	J Athl Train	PubMed 21 June 2022	RC1200	2010s	Medicine	Medicine	Internal Medicine
1357	Yes_Application	Earls, et al., 2011{#1357}	ACR Appropriateness Criteria® chronic chest pain--high probability of coronary artery disease	2011	J Am Coll Radiol	PubMed 21 June 2022	R895.A1	2010s	Medicine	Medicine	Medicine (General)
1359	Yes_Application	Dyer, et al., 2011{#1359}	The fair use of lower-limb running prostheses: A Delphi study	2011	Adapt Phys Activ Q	PubMed 21 June 2022	GV445	2010s	Geography and anthropology	Social sciences	#N/A
1360	Yes_Application	Dy, et al., 2011{#1360}	A framework for classifying patient safety practices: results from an expert consensus process	2011	BMJ Quality & Safety	CINAHL 21 June 2022	Missing	2010s	Medicine	Medicine	#N/A
1361	Yes_Application	Duncan, et al., 2011{#1361}	Transporting functional family therapy to community-based programs	2011	The Family Journal	PsycInfo 22 June 2022	RC488.5	2010s	Medicine	Medicine	Internal Medicine
1362	Yes_Application	Duncan, et al., 2011{#1362}	A1 Developing a prioritised vehicle equipment check-sheet (VECS): a modified Delphi Study	2011	Emergency Medicine Journal	CINAHL 21 June 2022	RC86	2010s	Medicine	Medicine	Internal Medicine
1364	Yes_Application	Draper, et al., 2011{#1364}	Reporting climbing grades and grouping categories for rock climbing	2011	Isokinetics and Exercise Science	WoS 23 June	RM727.I76	2010s	Medicine	Medicine	Therapeutics, Pharmacology
1365	Yes_Application	Douglas, et al., 2011{#1365}	Clinical Education for Nephrology Nurse Practitioner Candidates in Australia: A Consensus Statement	2011	Renal Society of Australasia Journal	CINAHL 21 June 2022	RC902.A1	2010s	Medicine	Medicine	Internal Medicine
1366	Yes_Application	Donohoe, et al., 2011{#1366}	Defining culturally sensitive ecotourism: a Delphi consensus	2011	Current Issues in Tourism	WoS 23 June	G155.E54	2010s	Geography and anthropology	Social sciences	#N/A
1367	Yes_Application	Döhler, et al., 2011{#1367}	Task allocation in cancer medication management - integrating the pharmacist	2011	Patient Educ Couns	PubMed 21 June 2022	R727.3	2010s	Medicine	Medicine	Medicine (General)
1368	Yes_Application	Diviani, et al., 2011{#1368}	What should laypersons know about cancer? Towards an operational definition of cancer literacy	2011	Patient Educ Couns	PubMed 21 June 2022	R727.3	2010s	Medicine	Medicine	Medicine (General)
1369	Yes_Application	Distler, et al., 2011{#1369}	Is there a role for TNFα antagonists in the treatment of SSc? EUSTAR expert consensus development using the Delphi technique	2011	Clin Exp Rheumatol	PubMed 21 June 2022	RC927.A1	2010s	Medicine	Medicine	Internal Medicine
1370	Yes_Application	Dios-Palomares, et al., 2011{#1370}	Technical, quality and environmental efficiency of the olive oil industry	2011	Food Policy	WoS 23 June	HD9000.1	2010s	Social sciences	Social sciences	#N/A
1372	Yes_Application	di Zio, et al., 2011{#1372}	Opinion convergence in location: A spatial version of the Delphi method	2011	Technological Forecasting and Social Change	WoS 23 June	T174	2010s	Technology	Science and Technology	#N/A
1373	Yes_Application	Devillé, et al., 2011{#1373}	Health care for immigrants in Europe: is there still consensus among country experts about principles of good practice? A Delphi study	2011	BMC Public Health	PubMed 21 June 2022	RA1	2010s	Medicine	Medicine	Public Aspects of Medicine
1375	Yes_Application	Desroches, et al., 2011{#1375}	Interventions to enhance adherence to dietary advice for preventing and managing chronic diseases in adults: a study protocol	2011	BMC Public Health	PubMed 21 June 2022	RA1	2010s	Medicine	Medicine	Public Aspects of Medicine
1377	Yes_Application	Deneckere, et al., 2011{#1377}	Indicators for follow-up of multidisciplinary teamwork in care processes: results of an international expert panel	2011	Eval Health Prof	PubMed 21 June 2022	RA399.A1	2010s	Medicine	Medicine	Public Aspects of Medicine
1378	Yes_Application	Delva, et al., 2011{#1378}	Factors influencing general practitioners in the referral of elderly cancer patients	2011	BMC Cancer	PubMed 21 June 2022	RC261.A1	2010s	Medicine	Medicine	Internal Medicine
1379	Yes_Application	DeLaPaz, et al., 2011{#1379}	ACR Appropriateness Criteria® on cerebrovascular disease	2011	J Am Coll Radiol	PubMed 21 June 2022	R895.A1	2010s	Medicine	Medicine	Medicine (General)
1380	Yes_Application	Dekker-Groen, et al., 2011{#1380}	Teacher competences required for developing reflection skills of nursing students	2011	J Adv Nurs	PubMed 21 June 2022	RT1	2010s	Medicine	Medicine	Nursing
1381	Yes_Application	Dejaco, et al., 2011{#1381}	Definition of remission and relapse in polymyalgia rheumatica: data from a literature search compared with a Delphi-based expert consensus	2011	Ann Rheum Dis	PubMed 21 June 2022	Missing	2010s	Medicine	Medicine	#N/A
1382	Yes_Application	Dechartres, et al., 2011{#1382}	Delphi-consensus weights for ischemic and bleeding events to be included in a composite outcome for RCTs in thrombosis prevention	2011	PLoS One	PubMed 21 June 2022	Q179.9	2010s	Science	Science and Technology	#N/A
1383	Yes_Application	de Wit, et al., 2011{#1383}	European League Against Rheumatism recommendations for the inclusion of patient representatives in scientific projects	2011	Ann Rheum Dis	PubMed 21 June 2022	Missing	2010s	Medicine	Medicine	#N/A
1384	Yes_Application	de Ru, et al., 2011{#1384}	Enzyme replacement therapy and/or hematopoietic stem cell transplantation at diagnosis in patients with mucopolysaccharidosis type I: results of a European consensus procedure	2011	Orphanet J Rare Dis	PubMed 21 June 2022	RC48.8	2010s	Medicine	Medicine	Internal Medicine
1385	Yes_Application	de Lusignan, et al., 2011{#1385}	What are the barriers to conducting international research using routinely collected primary care data?	2011	Stud Health Technol Inform	PubMed 21 June 2022	R855	2010s	Medicine	Medicine	Medicine (General)
1387	Yes_Application	de Groot, et al., 2011{#1387}	Critically Reflective Work Behaviour Within Autonomous Professionals' Learning Communities	2011	Vocations and Learning	WoS 23 June	LC1041	2010s	Education	Other	#N/A
1388	Yes_Application	De Clercq, et al., 2011{#1388}	Development of a nursing practice based competency model for the Flemish master of nursing and obstetrics degree	2011	Nurse Educ Today	PubMed 21 June 2022	R171	2010s	Medicine	Medicine	Medicine (General)
1389	Yes_Application	De Bie, et al., 2011{#1389}	The development of quality indicators for community pharmacy care	2011	BMJ Quality & Safety	CINAHL 21 June 2022	Missing	2010s	Medicine	Medicine	#N/A
1391	Yes_Methodological	Davies, et al., 2011{#1391}	Assessment of a novel hybrid Delphi and Nominal Groups technique to evaluate quality indicators	2011	Health Serv Res	PubMed 21 June 2022	RA960	2010s	Medicine	Medicine	Public Aspects of Medicine
1392	Yes_Application	Davies, et al., 2011{#1392}	Expanding the uses of AHRQ's prevention quality indicators: validity from the clinician perspective	2011	Med Care	PubMed 21 June 2022	RA1; R31	2010s	Medicine	Medicine	Public Aspects of Medicine
1393	Yes_Application	Davì, et al., 2011{#1393}	An international consensus survey of diagnostic criteria for macrophage activation syndrome in systemic juvenile idiopathic arthritis	2011	J Rheumatol	PubMed 21 June 2022	RC927	2010s	Medicine	Medicine	Internal Medicine
1394	Yes_Application	Davey, et al., 2011{#1394}	Second-Order Change in Marriage and Family Therapy: A Web-Based Modified Delphi Study	2011	American Journal of Family Therapy	CINAHL 21 June 2022	RC488.5	2010s	Medicine	Medicine	Internal Medicine
1395	Yes_Application	Danielson, et al., 2011{#1395}	Development of indicators of the quality of radiotherapy for localized prostate cancer	2011	Radiother Oncol	PubMed 21 June 2022	RC254.A1	2010s	Medicine	Medicine	Internal Medicine
1396	Yes_Application	Damigos, et al., 2011{#1396}	The value of view through the eyes of real estate experts: A Fuzzy Delphi Approach	2011	Landscape and Urban Planning	WoS 23 June	HT166	2010s	Social sciences	Social sciences	#N/A
1397	Yes_Application	Dalal, et al., 2011{#1397}	ExpertLens: A system for eliciting opinions from a large pool of non-collocated experts with diverse knowledge	2011	Technological Forecasting and Social Change	WoS 23 June	T174	2010s	Technology	Science and Technology	#N/A
1400	Yes_Application	Curran, et al., 2011{#1400}	Development and validation of the interprofessional collaborator assessment rubric (ICAR)	2011	J Interprof Care	PubMed 21 June 2022	R733	2010s	Medicine	Medicine	Medicine (General)
1401	Yes_Application	Cupples, et al., 2011{#1401}	The development of position-specific performance indicators in elite youth rugby league: A coach's perspective	2011	International Journal of Sports Science & Coaching	PsycInfo 22 June 2022	GV557	2010s	Geography and anthropology	Social sciences	#N/A
1403	Yes_Application	Culley, et al., 2011{#1403}	Use of a computer-mediated Delphi process to validate a mass casualty conceptual model	2011	Comput Inform Nurs	PubMed 21 June 2022	RT50.5	2010s	Medicine	Medicine	Nursing
1406	Yes_Application	Cox, et al., 2011{#1406}	Australian radiation therapists rank technology-related research as most important to radiation therapy	2011	Journal of Radiotherapy in Practice	CINAHL 21 June 2022	RC78	2010s	Medicine	Medicine	Internal Medicine
1408	Yes_Application	Cotchett, et al., 2011{#1408}	Consensus for dry needling for plantar heel pain (plantar fasciitis): a modified Delphi study	2011	Acupunct Med	PubMed 21 June 2022	RM584	2010s	Medicine	Medicine	Therapeutics, Pharmacology
1409	Yes_Application	Cotchett, et al., 2011{#1409}	Effectiveness of trigger point dry needling for plantar heel pain: study protocol for a randomised controlled trial	2011	J Foot Ankle Res	PubMed 21 June 2022	RD792	2010s	Medicine	Medicine	Surgery
1411	Yes_Application	Comas-Herrera, et al., 2011{#1411}	Future costs of dementia-related long-term care: exploring future scenarios	2011	Int Psychogeriatr	PubMed 21 June 2022	RC451.4.A5	2010s	Medicine	Medicine	Internal Medicine
1412	Yes_Application	Colucci, et al., 2011{#1412}	Mental Health First Aid guidelines for helping a suicidal person: a Delphi consensus study in Japan	2011	Int J Ment Health Syst	PubMed 21 June 2022	RA790.A1	2010s	Medicine	Medicine	Public Aspects of Medicine
1414	Yes_Application	Cochrane, et al., 2011{#1414}	Development of a Fertility Acupuncture Protocol: Defining an Acupuncture Treatment Protocol to Support and Treat Women Experiencing Conception Delays	2011	J Altern Complement Med	CINAHL 21 June 2022	R733	2010s	Medicine	Medicine	Medicine (General)
1415	Yes_Application	Clearihan, et al., 2011{#1415}	Transgenerational learning: maximising resources, minimising teaching gaps and fostering progressive learning	2011	Aust J Prim Health	PubMed 21 June 2022	RA427.9	2010s	Medicine	Medicine	Public Aspects of Medicine
1420	Yes_Application	Chong, et al., 2011{#1420}	The Informative and Effective Approach towards Construction Contract Administration: A Modified Delphi Method	2011	Information-an International Interdisciplinary Journal	WoS 23 June	Z71	2010s	Library science	Other	#N/A
1421	Yes_Application	Chilaka, et al., 2011{#1421}	Evidence-based health impact assessment (EBHIA): a situation report	2011	Int J Health Plann Manage	PubMed 21 June 2022	RA394.9	2010s	Medicine	Medicine	Public Aspects of Medicine
1422	Yes_Application	Chichetti, et al., 2011{#1422}	A two-round Delphi study examining consensus of recommended clinical practices for patients with ventricular assist devices as destination therapy	2011	Prog Transplant	PubMed 21 June 2022	RD129.5	2010s	Medicine	Medicine	Surgery
1423	Yes_Application	Chiang, et al., 2011{#1423}	How can electronics industries become green manufacturers in Taiwan and Japan	2011	Clean Technologies and Environmental Policy	WoS 23 June	TD1	2010s	Technology	Science and Technology	#N/A
1424	Yes_Application	Cheng, et al., 2011{#1424}	Risk management of developing assistive devices for elderly	2011	Arch Gerontol Geriatr	PubMed 21 June 2022	QP86	2010s	Science	Science and Technology	#N/A
1425	Yes_Application	Cheng, et al., 2011{#1425}	Extracting key performance indicators (KPIs) new product development using mind map and Decision-Making Trial and Evaluation Laboratory (DEMATEL) methods	2011	African Journal of Business Management	WoS 23 June	HD28	2010s	Social sciences	Social sciences	#N/A
1426	Yes_Application	Cheng, et al., 2011{#1426}	Regeneration Model of Taiwan Old Urban Centers - A Research Framework of a Performance Evaluation System for a Livable Urban District	2011	Journal of Asian Architecture and Building Engineering	WoS 23 June	NA2750	2010s	Fine arts	Other	#N/A
1427	Yes_Application	Chen, et al., 2011{#1427}	The analytic network process for the banking sector: An approach to evaluate the creditability of emerging industries	2011	African Journal of Business Management	WoS 23 June	HD28	2010s	Social sciences	Social sciences	#N/A
1430	Yes_Application	Charungkaittikul, et al., 2011{#1430}	The Scenario of a Learning Society Model toward Promoting a Positive Paradigm Shift for Communities	2011	International Journal of Adult Vocational Education and Technology	ERIC.22june	LC1041	2010s	Education	Other	#N/A
1431	Yes_Application	Chapman, et al., 2011{#1431}	Food safety infosheets Design and refinement of a narrative-based training intervention	2011	British Food Journal	WoS 23 June	TX501	2010s	Technology	Science and Technology	#N/A
1432	Yes_Application	Chang, et al., 2011{#1432}	Operating cost control strategies for airlines	2011	African Journal of Business Management	WoS 23 June	HD28	2010s	Social sciences	Social sciences	#N/A
1433	Yes_Methodological	Chang, et al., 2011{#1433}	A CBR-Based Delphi Model for Quality Group Decisions	2011	Cybernetics and Systems	WoS 23 June	Q300	2010s	Science	Science and Technology	#N/A
1434	Yes_Application	Chang, et al., 2011{#1434}	Nursing informatics competencies required of nurses in Taiwan	2011	Int J Med Inform	PubMed 21 June 2022	R858.A1	2010s	Medicine	Medicine	Medicine (General)
1435	Yes_Application	Chang, et al., 2011{#1435}	New organizational designs for promoting creativity: A case study of virtual teams with anonymity and structured interactions	2011	Journal of Engineering & Technology Management	BSC.22june	TA190	2010s	Technology	Science and Technology	#N/A
1436	Yes_Application	Chan, et al., 2011{#1436}	Validity and reliability of the proposed core competency for infection control nurses of hospitals in Hong Kong	2011	Am J Infect Control	PubMed 21 June 2022	RA969	2010s	Medicine	Medicine	Public Aspects of Medicine
1437	Yes_Application	Chan, et al., 2011{#1437}	Information Security Risk Modeling Using Bayesian Index	2011	Computer Journal	WoS 23 June	QA76	2010s	Science	Science and Technology	#N/A
1438	Yes_Application	Chami, et al., 2011{#1438}	Guidelines for infection control in nursing homes: a Delphi consensus web-based survey	2011	J Hosp Infect	PubMed 21 June 2022	RA969	2010s	Medicine	Medicine	Public Aspects of Medicine
1439	Yes_Application	Cattan, et al., 2011{#1439}	The use of telephone befriending in low level support for socially isolated older people - an evaluation	2011	Health & Social Care in the Community	CINAHL 21 June 2022	HV1	2010s	Social sciences	Social sciences	#N/A
1440	Yes_Application	Castro, et al., 2011{#1440}	Validating the clinical research nursing domain of practice	2011	Oncol Nurs Forum	PubMed 21 June 2022	RC266	2010s	Medicine	Medicine	Internal Medicine
1441	Yes_Application	Castledine, et al., 2011{#1441}	UK Renal Registry 13th Annual Report (December 2010): Chapter 15: UK renal centre survey results 2010: RRT incidence and use of home dialysis modalities	2011	Nephron Clin Pract	PubMed 21 June 2022	RC902.A1	2010s	Medicine	Medicine	Internal Medicine
1443	Yes_Application	Casalino, et al., 2011{#1443}	ACR Appropriateness Criteria® posttreatment follow-up of prostate cancer	2011	J Am Coll Radiol	PubMed 21 June 2022	R895.A1	2010s	Medicine	Medicine	Medicine (General)
1445	Yes_Application	Carruthers, et al., 2011{#1445}	Myalgic encephalomyelitis: International Consensus Criteria	2011	J Intern Med	PubMed 21 June 2022	R81	2010s	Medicine	Medicine	Medicine (General)
1447	Yes_Application	Calleri, et al., 2011{#1447}	Malaria chemoprophylaxis recommendations for immigrants to Europe, visiting relatives and friends--a Delphi method study	2011	Malar J	PubMed 21 June 2022	Missing	2010s	Medicine	Medicine	#N/A
1450	Yes_Application	Buytaert, et al., 2011{#1450}	Towards integrated sustainability assessment for energetic use of biomass: A state of the art evaluation of assessment tools	2011	Renewable & Sustainable Energy Reviews	WoS 23 June	TJ807	2010s	Technology	Science and Technology	#N/A
1451	Yes_Application	Buunk-Werkhoven, et al., 2011{#1451}	Determinants of oral hygiene behavior: a study based on the theory of planned behavior	2011	Community Dent Oral Epidemiol	PubMed 21 June 2022	RK52	2010s	Medicine	Medicine	Dentistry
1452	Yes_Application	Bush, et al., 2011{#1452}	Revisiting Professional Dispositions: Research Redux	2011	School Library Monthly	ERIC.22june	Z675.S3	2010s	Library science	Other	#N/A
1453	Yes_Application	Burns, et al., 2011{#1453}	Treatments for dangerous severe personality disorder (DPSD)	2011	Journal of Forensic Psychiatry & Psychology	PsycInfo 22 June 2022	RA1151	2010s	Medicine	Medicine	Public Aspects of Medicine
1454	Yes_Application	Burge, et al., 2011{#1454}	Assessing the acceptability of quality indicators and linkages to payment in primary care in nova scotia	2011	Healthc Policy	PubMed 21 June 2022	RA410.A1	2010s	Medicine	Medicine	Public Aspects of Medicine
1456	Yes_Application	Brunner, et al., 2011{#1456}	Preliminary criteria for global flares in childhood-onset systemic lupus erythematosus	2011	Arthritis Care Res (Hoboken)	PubMed 21 June 2022	RC933.A1	2010s	Medicine	Medicine	Internal Medicine
1457	Yes_Application	Brunner, et al., 2011{#1457}	Poor prognostic factors in complex regional pain syndrome 1: a Delphi survey	2011	J Rehabil Med	PubMed 21 June 2022	RM695	2010s	Medicine	Medicine	Therapeutics, Pharmacology
1458	Yes_Application	Brown, et al., 2011{#1458}	Sharing decisions in breast cancer care: Development of the Decision Analysis System for Oncology (DAS-O) to identify shared decision making during treatment consultations	2011	Health Expect	CINAHL 21 June 2022	RA1	2010s	Medicine	Medicine	Public Aspects of Medicine
1459	Yes_Application	Brodeur, et al., 2011{#1459}	Designing a Competency-Based New County Extension Personnel Training Program: A Novel Approach	2011	Journal of Extension	ERIC.22june	LC5201	2010s	Education	Other	#N/A
1460	Yes_Application	Bringhenti, et al., 2011{#1460}	Selection and validation of indicators for programs selective collection evaluation with social inclusion	2011	Resources Conservation and Recycling	WoS 23 June	TD794.5; TP156.R38	2010s	Technology	Science and Technology	#N/A
1461	Yes_Application	Brauers, et al., 2011{#1461}	FROM A CENTRALLY PLANNED ECONOMY TO MULTI-OBJECTIVE OPTIMIZATION IN AN ENLARGED PROJECT MANAGEMENT THE CASE OF CHINA	2011	Economic Computation and Economic Cybernetics Studies and Research	WoS 23 June	HB1.A1	2010s	Social sciences	Social sciences	#N/A
1464	Yes_Application	Bozzo, et al., 2011{#1464}	The role of magnetic resonance imaging in the management of acute spinal cord injury	2011	J Neurotrauma	PubMed 21 June 2022	RD593	2010s	Medicine	Medicine	Surgery
1465	Yes_Methodological	Boulkedid, et al., 2011{#1465}	Using and reporting the Delphi method for selecting healthcare quality indicators: a systematic review	2011	PLoS One	PubMed 21 June 2022	Q179.9	2010s	Science	Science and Technology	#N/A
1466	Yes_Application	Bould, et al., 2011{#1466}	Defining awakening from anesthesia in neonates: a consensus study	2011	Paediatr Anaesth	PubMed 21 June 2022	RD139	2010s	Medicine	Medicine	Surgery
1467	Yes_Application	Bossmann, et al., 2011{#1467}	Validation of the comprehensive ICF core set for osteoarthritis: the perspective of physical therapists	2011	Physiotherapy	PubMed 21 June 2022	RM695	2010s	Medicine	Medicine	Therapeutics, Pharmacology
1468	Yes_Application	Borrie, et al., 2011{#1468}	Assessing response to therapy in idiopathic pulmonary arterial hypertension: a consensus survey of Canadian pulmonary hypertension physicians	2011	Can Respir J	PubMed 21 June 2022	QP121.A1	2010s	Science	Science and Technology	#N/A
1469	Yes_Application	Booth, et al., 2011{#1469}	Establishing a minimum dataset for prospective registration of systematic reviews: an international consultation	2011	PLoS One	PubMed 21 June 2022	Q179.9	2010s	Science	Science and Technology	#N/A
1470	Yes_Application	Boor, et al., 2011{#1470}	Development and analysis of D-RECT, an instrument measuring residents' learning climate	2011	Med Teach	PubMed 21 June 2022	R735.A1	2010s	Medicine	Medicine	Medicine (General)
1471	Yes_Application	Boogaard, et al., 2011{#1471}	Predictors for persistent neuropathic pain--a Delphi survey	2011	Pain Physician	PubMed 21 June 2022	RB127	2010s	Medicine	Medicine	Pathology
1472	Yes_Application	Bonnet, et al., 2011{#1472}	Modeling costs and outcomes associated with a treatment algorithm for problem bleeding episodes in patients with severe hemophilia a and high-titer inhibitors	2011	Am Health Drug Benefits	PubMed 21 June 2022	HG9391.5.U6	2010s	Social sciences	Social sciences	#N/A
1474	Yes_Application	Bonacina, et al., 2011{#1474}	Barriers Against Adoption of Electronic Health Record in Italy	2011	Journal of Healthcare Engineering	WoS 23 June	R856.A1	2010s	Medicine	Medicine	Medicine (General)
1475	Yes_Methodological	Bolger, et al., 2011{#1475}	Improving the Delphi process: Lessons from social psychological research	2011	Technological Forecasting and Social Change	WoS 23 June	T174	2010s	Technology	Science and Technology	#N/A
1476	Yes_Application	Bok, et al., 2011{#1476}	Development and validation of a competency framework for veterinarians	2011	J Vet Med Educ	PubMed 21 June 2022	SF775	2010s	Agriculture	Science and Technology	#N/A
1477	Yes_Application	Bohensky, et al., 2011{#1477}	Development and validation of reporting guidelines for studies involving data linkage	2011	Aust N Z J Public Health	PubMed 21 June 2022	RA553	2010s	Medicine	Medicine	Public Aspects of Medicine
1478	Yes_Application	Bodur, et al., 2011{#1478}	Turkish League Against Rheumatism National Recommendations for the Management of Ankylosing Spondylitis	2011	Turkish Journal of Rheumatology	WoS 23 June	RC927	2010s	Medicine	Medicine	Internal Medicine
1479	Yes_Application	Blencowe, et al., 2011{#1479}	Clean birth and postnatal care practices to reduce neonatal deaths from sepsis and tetanus: a systematic review and Delphi estimation of mortality effect	2011	BMC Public Health	PubMed 21 June 2022	RA1	2010s	Medicine	Medicine	Public Aspects of Medicine
1480	Yes_Application	Bleijenbergh, et al., 2011{#1480}	Methodological criteria for the internal validity and utility of practice oriented research	2011	Quality & Quantity: International Journal of Methodology	PsycInfo 22 June 2022	H61	2010s	Social sciences	Social sciences	#N/A
1481	Yes_Application	Blackwood, et al., 2011{#1481}	Research priorities of adult intensive care nurses in 20 European countries: a Delphi study	2011	J Adv Nurs	PubMed 21 June 2022	RT1	2010s	Medicine	Medicine	Nursing
1482	Yes_Application	Björkdahl, et al., 2011{#1482}	The development of the Suicidal Patient Observation Chart (SPOC): Delphi study	2011	J Psychiatr Ment Health Nurs	PubMed 21 June 2022	RC440	2010s	Medicine	Medicine	Internal Medicine
1485	Yes_Application	Bingham, et al., 2011{#1485}	Identifying preliminary domains to detect and measure rheumatoid arthritis flares: report of the OMERACT 10 RA Flare Workshop	2011	J Rheumatol	PubMed 21 June 2022	RC927	2010s	Medicine	Medicine	Internal Medicine
1486	Yes_Application	Bhattacharya, et al., 2011{#1486}	A Delphi Study of RFID Applicable Business Processes and Value Chain Activities in Retail	2011	Journal of Technology Management & Innovation	BSC.22june	Missing	2010s	Technology	Science and Technology	#N/A
1487	Yes_Application	Bhandari, et al., 2011{#1487}	Safety and efficacy of thrombin-JMI: a multidisciplinary expert group consensus	2011	Clin Appl Thromb Hemost	PubMed 21 June 2022	Missing	2010s	Medicine	Medicine	#N/A
1488	Yes_Application	Beukman, et al., 2011{#1488}	PHASING TECHNOLOGY TRANSFER PROJECTS FOR SUSTAINABLE SOCIO-ECONOMIC DEVELOPMENT	2011	South African Journal of Industrial Engineering	WoS 23 June	T55.76.S6	2010s	Social sciences	Social sciences	#N/A
1489	Yes_Application	Beukes, et al., 2011{#1489}	The accreditation of vocational assessment areas: Proposed standard statement and measurement criteria	2011	South African Journal of Occupational Therapy	CINAHL 21 June 2022	RM735.A1	2010s	Medicine	Medicine	Therapeutics, Pharmacology
1490	Yes_Application	Berube, et al., 2011{#1490}	Characteristics and classification of nanoparticles: expert Delphi survey	2011	Nanotoxicology	PubMed 21 June 2022	RS201.N35	2010s	Medicine	Medicine	Pharmacy and Materia Medica
1491	Yes_Application	Berquez, et al., 2011{#1491}	The Stammering Information Programme: a Delphi study	2011	J Fluency Disord	PubMed 21 June 2022	RC423.A1	2010s	Medicine	Medicine	Internal Medicine
1492	Yes_Application	Berk, et al., 2011{#1492}	Development of guidelines for caregivers of people with bipolar disorder: a Delphi expert consensus study	2011	Bipolar Disord	PubMed 21 June 2022	RC516	2010s	Medicine	Medicine	Internal Medicine
1494	Yes_Application	Béné, et al., 2011{#1494}	Immunophenotyping of acute leukemia and lymphoproliferative disorders: a consensus proposal of the European LeukemiaNet Work Package 10	2011	Leukemia	PubMed 21 June 2022	RC643	2010s	Medicine	Medicine	Internal Medicine
1495	Yes_Application	Beerekamp, et al., 2011{#1495}	How to evaluate the quality of fracture reduction and fixation of the wrist and ankle in clinical practice: a Delphi consensus	2011	Arch Orthop Trauma Surg	PubMed 21 June 2022	RD731	2010s	Medicine	Medicine	Surgery
1497	Yes_Application	Barbui, et al., 2011{#1497}	Philadelphia-negative classical myeloproliferative neoplasms: critical concepts and management recommendations from European LeukemiaNet	2011	J Clin Oncol	PubMed 21 June 2022	Missing	2010s	Medicine	Medicine	#N/A
1498	Yes_Application	Banuls, et al., 2011{#1498}	Scenario construction via Delphi and cross-impact analysis	2011	Technological Forecasting and Social Change	WoS 23 June	T174	2010s	Technology	Science and Technology	#N/A
1499	Yes_Application	Balogh, et al., 2011{#1499}	Ambulatory Care Sensitive Conditions in Persons with an Intellectual Disability - Development of a Consensus	2011	Journal of Applied Research in Intellectual Disabilities	CINAHL 21 June 2022	RC394.L37	2010s	Medicine	Medicine	Internal Medicine
1501	Yes_Application	Balabanova, et al., 2011{#1501}	Communicable diseases prioritized for surveillance and epidemiological research: results of a standardized prioritization procedure in Germany, 2011	2011	PLoS One	PubMed 21 June 2022	Q179.9	2010s	Science	Science and Technology	#N/A
1502	Yes_Application	Badway, et al., 2011{#1502}	Information Needs Perceived as Important by Leaders in Advanced Technological Education: Alignment with Community College Program Improvement Initiatives	2011	Community College Journal of Research and Practice	ERIC.22june	LB2328	2010s	Education	Other	#N/A
1503	Yes_Application	Avouac, et al., 2011{#1503}	Preliminary criteria for the very early diagnosis of systemic sclerosis: results of a Delphi Consensus Study from EULAR Scleroderma Trials and Research Group	2011	Ann Rheum Dis	PubMed 21 June 2022	Missing	2010s	Medicine	Medicine	#N/A
1504	Yes_Application	Augustin, et al., 2011{#1504}	Quality of care in chronic leg ulcer in the community: introduction of quality indicators and a scoring system	2011	Dermatology	PubMed 21 June 2022	RL1	2010s	Medicine	Medicine	Dermatology
1505	Yes_Application	Ataman, et al., 2011{#1505}	Management of Rheumatoid Arthritis: Consensus Recommendations From the Turkish League Against Rheumatism	2011	Turkish Journal of Rheumatology	WoS 23 June	RC927	2010s	Medicine	Medicine	Internal Medicine
1506	Yes_Application	Asseburg, et al., 2011{#1506}	Cost-effectiveness of targeted therapy with cetuximab in patients with K-ras wild-type colorectal cancer presenting with initially unresectable metastases limited to the liver in a German setting	2011	Clin Ther	PubMed 21 June 2022	RM260	2010s	Medicine	Medicine	Therapeutics, Pharmacology
1507	Yes_Application	Asch, et al., 2011{#1507}	Selecting performance indicators for prison health care	2011	J Correct Health Care	PubMed 21 June 2022	HV8843	2010s	Social sciences	Social sciences	#N/A
1510	Yes_Application	Armstrong, et al., 2011{#1510}	Refining clinical trial composite outcomes: an application to the Assessment of the Safety and Efficacy of a New Thrombolytic-3 (ASSENT-3) trial	2011	Am Heart J	PubMed 21 June 2022	RC681.A1	2010s	Medicine	Medicine	Internal Medicine
1512	Yes_Application	Andresen, et al., 2011{#1512}	Irritable bowel syndrome--the main recommendations	2011	Dtsch Arztebl Int	PubMed 21 June 2022	R51	2010s	Medicine	Medicine	Medicine (General)
1514	Yes_Application	André, et al., 2011{#1514}	Formal model for assigning human resources to teams in software projects	2011	Information & Software Technology	BSC.22june	HF5548.2	2010s	Social sciences	Social sciences	#N/A
1516	Yes_Application	Ananth, et al., 2011{#1516}	Cognitive Conflict and Consensus Generation in Virtual Teams During Knowledge Capture: Comparative Effectiveness of Techniques	2011	Journal of Management Information Systems	BSC.22june	T58.6	2010s	Technology	Science and Technology	#N/A
1517	Yes_Application	Ammenwerth, et al., 2011{#1517}	Impact evaluation of innovative technology: estimating the impact of the PSIP solutions	2011	Stud Health Technol Inform	PubMed 21 June 2022	R855	2010s	Medicine	Medicine	Medicine (General)
1518	Yes_Application	Aminian, et al., 2011{#1518}	Undergraduate prosthetics and orthotics programme objectives:a baseline for international comparison and curricular development	2011	Prosthet Orthot Int	PubMed 21 June 2022	RD755	2010s	Medicine	Medicine	Surgery
1520	Yes_Application	Alten, et al., 2011{#1520}	Developing a construct to evaluate flares in rheumatoid arthritis: a conceptual report of the OMERACT RA Flare Definition Working Group	2011	J Rheumatol	PubMed 21 June 2022	RC927	2010s	Medicine	Medicine	Internal Medicine
1521	Yes_Application	Alraek, et al., 2011{#1521}	Selecting acupuncture treatment for hot flashes: a Delphi consensus compared with a clinical trial	2011	J Altern Complement Med	PubMed 21 June 2022	R733	2010s	Medicine	Medicine	Medicine (General)
1522	Yes_Application	Almoallim, et al., 2011{#1522}	Determining and prioritizing competencies in the undergraduate internal medicine curriculum in Saudi Arabia	2011	East Mediterr Health J	PubMed 21 June 2022	RA541.N36	2010s	Medicine	Medicine	Public Aspects of Medicine
1524	Yes_Application	Almansa, et al., 2011{#1524}	Intergenerational equity and dual discounting	2011	Environment & Development Economics	BSC.22june	HC79.E5	2010s	Social sciences	Social sciences	#N/A
1525	Yes_Application	Allen, et al., 2011{#1525}	Defining competency-based evaluation objectives in family medicine: dimensions of competence and priority topics for assessment	2011	Can Fam Physician	PubMed 21 June 2022	R5 C353	2010s	Medicine	Medicine	Medicine (General)
1526	Yes_Application	Alexander, et al., 2011{#1526}	Trends that FCS Education Should Address: A Delphi Study Reveals Top 16	2011	Journal of Family and Consumer Sciences	ERIC.22june	TX1	2010s	Technology	Science and Technology	#N/A
1527	Yes_Application	Aitken, et al., 2011{#1527}	Nursing considerations to complement the Surviving Sepsis Campaign guidelines	2011	Crit Care Med	PubMed 21 June 2022	RC86	2010s	Medicine	Medicine	Internal Medicine
1528	Yes_Application	Ahn, et al., 2011{#1528}	Pre-hospital care management of a potential spinal cord injured patient: a systematic review of the literature and evidence-based guidelines	2011	J Neurotrauma	PubMed 21 June 2022	RD593	2010s	Medicine	Medicine	Surgery
1530	Yes_Application	Adriaenssens, et al., 2011{#1530}	European Surveillance of Antimicrobial Consumption (ESAC): disease-specific quality indicators for outpatient antibiotic prescribing	2011	BMJ Quality & Safety	CINAHL 21 June 2022	Missing	2010s	Medicine	Medicine	#N/A
1531	Yes_Application	Aarts, et al., 2011{#1531}	Feasibility of multi-sector policy measures that create activity-friendly environments for children: results of a Delphi study	2011	Implement Sci	PubMed 21 June 2022	RA1	2010s	Medicine	Medicine	Public Aspects of Medicine
1532	Yes_Application	No author, 2011{#1532}	Grand challenges in neurology: A global call for action	2011	The Lancet Neurology	PsycInfo 22 June 2022	RC346	2010s	Medicine	Medicine	Internal Medicine
1533	Yes_Application	No author, 2011{#1533}	International standards for programmes of training in intensive care medicine in Europe	2011	Intensive Care Med	PubMed 21 June 2022	RC86	2010s	Medicine	Medicine	Internal Medicine
1538	Yes_Application	No author, 2011{#1538}	APPLYING ANALYTIC NETWORK PROCESS IN LOGISTICS SERVICE PROVIDER SELECTION -- A CASE STUDY OF THE INDUSTRY INVESTING IN SOUTHEAST ASIA	2011	International Journal of Electronic Business Management	BSC.22june	HF5548.32	2010s	Social sciences	Social sciences	#N/A
1540	Yes_Application	Zugcic, et al., 2010{#1540}	Establishing research priorities for the Infusion Nurses Society	2010	J Infus Nurs	PubMed 21 June 2022	Missing	2010s	Medicine	Medicine	#N/A
1541	Yes_Application	Zini, et al., 2010{#1541}	A European consensus report on blood cell identification: terminology utilized and morphological diagnosis concordance among 28 experts from 17 countries within the European LeukemiaNet network WP10, on behalf of the ELN Morphology Faculty	2010	Br J Haematol	PubMed 21 June 2022	Missing	2010s	Medicine	Medicine	#N/A
1543	Yes_Application	Zimmerman, et al., 2010{#1543}	Chapter 8. Medical procedures. Recommendations and standard operating procedures for intensive care unit and hospital preparations for an influenza epidemic or mass disaster	2010	Intensive Care Med	PubMed 21 June 2022	RC86	2010s	Medicine	Medicine	Internal Medicine
1544	Yes_Application	Zhao, et al., 2010{#1544}	A new diagnostic algorithm for vascular cognitive impairment: the proposed criteria and evaluation of its reliability and validity	2010	Chin Med J (Engl)	PubMed 21 June 2022	R97.7.C5	2010s	Medicine	Medicine	Medicine (General)
1545	Yes_Application	Zhang, et al., 2010{#1545}	EULAR evidence-based recommendations for the diagnosis of knee osteoarthritis	2010	Ann Rheum Dis	PubMed 21 June 2022	Missing	2010s	Medicine	Medicine	#N/A
1546	Yes_Application	Zeigler, et al., 2010{#1546}	Determining psychosocial research priorities for adolescents with implantable cardioverter defibrillators using Delphi methodology	2010	J Cardiovasc Nurs	PubMed 21 June 2022	RC674	2010s	Medicine	Medicine	Internal Medicine
1548	Yes_Application	Zarowitz, et al., 2010{#1548}	Thrombotic risk and immobility in residents of long-term care facilities	2010	J Am Med Dir Assoc	PubMed 21 June 2022	RA997.A1	2010s	Medicine	Medicine	Public Aspects of Medicine
1549	Yes_Application	Zare, et al., 2010{#1549}	Proposing a syllabus for the operation room B.S. courses in Iran	2010	Iran J Nurs Midwifery Res	PubMed 21 June 2022	RG965.I7	2010s	Medicine	Medicine	Gynecology and Obstetrics
1550	Yes_Application	Yeoh, et al., 2010{#1550}	CRITICAL SUCCESS FACTORS FOR BUSINESS INTELLIGENCE SYSTEMS	2010	Journal of Computer Information Systems	BSC.22june	QA76.27	2010s	Science	Science and Technology	#N/A
1551	Yes_Application	Yang, et al., 2010{#1551}	Mapping and predicting malaria transmission in the People's Republic of China, using integrated biology-driven and statistical models	2010	Geospat Health	PubMed 21 June 2022	RA871	2010s	Medicine	Medicine	Public Aspects of Medicine
1552	Yes_Application	Xu, et al., 2010{#1552}	Developing a risk assessment model for PPP projects in China - A fuzzy synthetic evaluation approach	2010	Automation in Construction	WoS 23 June	TH437	2010s	Technology	Science and Technology	#N/A
1553	Yes_Application	Xu, et al., 2010{#1553}	Developing a Fuzzy Risk Allocation Model for PPP Projects in China	2010	Journal of Construction Engineering and Management	WoS 23 June	TA1	2010s	Technology	Science and Technology	#N/A
1554	Yes_Application	Xiao, et al., 2010{#1554}	Continuing nursing education policy in China and its impact on health equity	2010	Nurs Inq	PubMed 21 June 2022	RT1	2010s	Medicine	Medicine	Nursing
1555	Yes_Application	Wu, et al., 2010{#1555}	Identifying the Preferable Bancassurance Alliance Structure from the Bank's Executive Management Perspective: Analytic Network Process Application	2010	Canadian Journal of Administrative Sciences-Revue Canadienne Des Sciences De L Administration	WoS 23 June	HF5001	2010s	Social sciences	Social sciences	#N/A
1556	Yes_Application	Wu, et al., 2010{#1556}	Evaluating business performance of wealth management banks	2010	European Journal of Operational Research	BSC.22june	T57.6	2010s	Technology	Science and Technology	#N/A
1557	Yes_Application	Wright, et al., 2010{#1557}	Establishing best practice in seating assessment for children with physical disabilities using qualitative methodologies	2010	Disabil Rehabil Assist Technol	PubMed 21 June 2022	RM950	2010s	Medicine	Medicine	Therapeutics, Pharmacology
1558	Yes_Application	Worth, et al., 2010{#1558}	Key components of anaphylaxis management plans: consensus findings from a national electronic Delphi study	2010	JRSM Short Rep	PubMed 21 June 2022	Missing	2010s	Medicine	Medicine	#N/A
1560	Yes_Application	Wolf, et al., 2010{#1560}	Urban Forestry Research Needs: A Participatory Assessment Process	2010	Journal of Forestry	WoS 23 June	SD1	2010s	Agriculture	Science and Technology	#N/A
1562	Yes_Application	Wilson, et al., 2010{#1562}	Research priorities for nursing care of infants, children and adolescents: a West Australian Delphi study	2010	J Clin Nurs	PubMed 21 June 2022	RT41	2010s	Medicine	Medicine	Nursing
1564	Yes_Application	Wilson, et al., 2010{#1564}	A hospital-based child protection programme evaluation instrument: a modified Delphi study	2010	Int J Qual Health Care	PubMed 21 June 2022	RA399.A1	2010s	Medicine	Medicine	Public Aspects of Medicine
1565	Yes_Application	Wilne, et al., 2010{#1565}	The diagnosis of brain tumours in children: a guideline to assist healthcare professionals in the assessment of children who may have a brain tumour	2010	Arch Dis Child	PubMed 21 June 2022	RJ1	2010s	Medicine	Medicine	Pediatrics
1566	Yes_Application	Williams, et al., 2010{#1566}	Identifying critical competencies for psychotherapeutic practice with eating disordered clients: a Delphi study	2010	Eat Disord	PubMed 21 June 2022	RC552.E18	2010s	Medicine	Medicine	Internal Medicine
1567	Yes_Application	Williams, et al., 2010{#1567}	The Toe Walking Tool: a novel method for assessing idiopathic toe walking children	2010	Gait Posture	PubMed 21 June 2022	QP310.W3	2010s	Science	Science and Technology	#N/A
1568	Yes_Application	Willett, et al., 2010{#1568}	Orthopaedic trauma research priority-setting exercise and development of a research network	2010	Injury	PubMed 21 June 2022	RD92	2010s	Medicine	Medicine	Surgery
1569	Yes_Application	Wilkinson, et al., 2010{#1569}	Programmatic research in medical education: a national collaboration	2010	N Z Med J	PubMed 21 June 2022	R99	2010s	Medicine	Medicine	Medicine (General)
1570	Yes_Application	Wilkes, et al., 2010{#1570}	Development of a violence tool in the emergency hospital setting	2010	Nurse Res	PubMed 21 June 2022	RT1	2010s	Medicine	Medicine	Nursing
1571	Yes_Application	Wildish, et al., 2010{#1571}	A definition, description, and framework for advanced practice in dietetics	2010	Can J Diet Pract Res	PubMed 21 June 2022	TX551	2010s	Technology	Science and Technology	#N/A
1573	Yes_Application	West, et al., 2010{#1573}	Supervising counsellors and psychotherapists who work with trauma: a Delphi study	2010	British Journal of Guidance & Counselling	CINAHL 21 June 2022	LB1027.5	2010s	Education	Other	#N/A
1575	Yes_Application	Wentholt, et al., 2010{#1575}	Effective identification and management of emerging food risks: Results of an international Delphi survey	2010	Food Control	WoS 23 June	TP372.7	2010s	Technology	Science and Technology	#N/A
1578	Yes_Application	Waterlander, et al., 2010{#1578}	Expert views on most suitable monetary incentives on food to stimulate healthy eating	2010	Eur J Public Health	PubMed 21 June 2022	RA421	2010s	Medicine	Medicine	Public Aspects of Medicine
1579	Yes_Application	Waterlander, et al., 2010{#1579}	Perceptions on the use of pricing strategies to stimulate healthy eating among residents of deprived neighbourhoods: a focus group study	2010	Int J Behav Nutr Phys Act	PubMed 21 June 2022	RM214	2010s	Medicine	Medicine	Therapeutics, Pharmacology
1580	Yes_Application	Wasserman, et al., 2010{#1580}	Adaptation of the rapid estimate of adult literacy in medicine revised (realm-r) to the south african context: part 1	2010	Health SA Gesondheid	CINAHL 21 June 2022	RA395.S6	2010s	Medicine	Medicine	Public Aspects of Medicine
1581	Yes_Application	Waserman, et al., 2010{#1581}	Management of anaphylaxis in primary care: Canadian expert consensus recommendations	2010	Allergy	WoS 23 June	RC583	2010s	Medicine	Medicine	Internal Medicine
1582	Yes_Application	Waraich, et al., 2010{#1582}	Quality measures for primary mental healthcare: a multistakeholder, multijurisdictional Canadian consensus	2010	Qual Saf Health Care	PubMed 21 June 2022	RA399	2010s	Medicine	Medicine	Public Aspects of Medicine
1583	Yes_Application	Wang, et al., 2010{#1583}	An integrated FDM-ANP evaluation model for sustainable development of housing community	2010	Optimization Letters	WoS 23 June	QA402.5	2010s	Science	Science and Technology	#N/A
1585	Yes_Application	Wang, et al., 2010{#1585}	RESEARCH ON HEALTH ADMINISTRATORS' CORE COMPETENCY OF HACCP CERTIFICATED CATERING SUPPLIERS IN TAIWAN (SCHOOL LUNCH OPERATION CASE)	2010	Actual Problems of Economics	WoS 23 June	Missing	2010s	Social sciences	Social sciences	#N/A
1586	Yes_Application	Walker, et al., 2010{#1586}	Future Prospects for Performance Management in Chinese City Governments	2010	Administration & Society	BSC.22june	JA3	2010s	Political science	Social sciences	#N/A
1587	Yes_Methodological	Wainwright, et al., 2010{#1587}	The use of vignettes within a Delphi exercise: a useful approach in empirical ethics?	2010	J Med Ethics	PubMed 21 June 2022	R724	2010s	Medicine	Medicine	Medicine (General)
1588	Yes_Application	von der Gracht, et al., 2010{#1588}	Scenarios for the logistics services industry: A Delphi-based analysis for 2025	2010	Int J Prod Econ	PubMed 21 June 2022	TP155.6; TS156.8E5	2010s	Technology	Science and Technology	#N/A
1589	Yes_Application	Villanueva, et al., 2010{#1589}	Treatment initiation in epilepsy: an expert consensus in Spain	2010	Epilepsy Behav	PubMed 21 June 2022	RC372.A1	2010s	Medicine	Medicine	Internal Medicine
1590	Yes_Application	Verkerk-Geelhoed, et al., 2010{#1590}	Competencies for managers of care pathways: an exploratory study	2010	International Journal of Care Pathways	CINAHL 21 June 2022	RA412.5.G7	2010s	Medicine	Medicine	Public Aspects of Medicine
1591	Yes_Application	Verkade, et al., 2010{#1591}	Delphi research exploring essential components and preconditions for case management in people with dementia	2010	BMC Geriatr	PubMed 21 June 2022	RC952	2010s	Medicine	Medicine	Internal Medicine
1594	Yes_Application	Vandelanotte, et al., 2010{#1594}	The development of an internet-based outpatient cardiac rehabilitation intervention: a Delphi study	2010	BMC Cardiovasc Disord	PubMed 21 June 2022	RC666	2010s	Medicine	Medicine	Internal Medicine
1596	Yes_Application	van Stralen, et al., 2010{#1596}	Determinants of awareness, initiation and maintenance of physical activity among the over-fifties: a Delphi study	2010	Health Educ Res	PubMed 21 June 2022	RA440.A1	2010s	Medicine	Medicine	Public Aspects of Medicine
1597	Yes_Methodological	van Lieshout, et al., 2010{#1597}	Consistency of performance indicators for cardiovascular risk management across procedures and panels	2010	Qual Saf Health Care	PubMed 21 June 2022	RA399	2010s	Medicine	Medicine	Public Aspects of Medicine
1599	Yes_Application	van der Vorm, et al., 2010{#1599}	Experts' opinions on ethical issues of genetic research into Alzheimer's disease: results of a Delphi study in the Netherlands	2010	Clin Genet	PubMed 21 June 2022	RB155	2010s	Medicine	Medicine	Pathology
1600	Yes_Application	van den Boogaard, et al., 2010{#1600}	Development of guideline-based quality indicators for recurrent miscarriage	2010	Reprod Biomed Online	PubMed 21 June 2022	RG1	2010s	Medicine	Medicine	Gynecology and Obstetrics
1603	Yes_Application	Valentini, et al., 2010{#1603}	Rectal cancer radiotherapy: towards European consensus	2010	Acta Oncol	PubMed 21 June 2022	RC254.A1	2010s	Medicine	Medicine	Internal Medicine
1605	Yes_Application	Valani, et al., 2010{#1605}	The development of a national pediatric trauma curriculum	2010	Med Teach	PubMed 21 June 2022	R735.A1	2010s	Medicine	Medicine	Medicine (General)
1606	Yes_Application	Vaidya, et al., 2010{#1606}	Estimating the risk of rabies transmission to humans in the U.S.: a Delphi analysis	2010	BMC Public Health	PubMed 21 June 2022	RA1	2010s	Medicine	Medicine	Public Aspects of Medicine
1608	Yes_Application	Unger, et al., 2010{#1608}	Development of the Canadian Emergency Department Diagnosis Shortlist	2010	Cjem	PubMed 21 June 2022	RC86	2010s	Medicine	Medicine	Internal Medicine
1609	Yes_Application	Uhrich, et al., 2010{#1609}	Sport Stadium Atmosphere: Formative and Reflective Indicators for Operationalizing the Construct	2010	Journal of Sport Management	BSC.22june	GV713	2010s	Geography and anthropology	Social sciences	#N/A
1610	Yes_Application	Typpo, et al., 2010{#1610}	Children with chronic illness return to their baseline functional status after organ dysfunction on the first day of admission in the pediatric intensive care unit	2010	J Pediatr	PubMed 21 June 2022	RJ1	2010s	Medicine	Medicine	Pediatrics
1611	Yes_Application	Turton, et al., 2010{#1611}	Promoting recovery in long-term institutional mental health care: an international Delphi study	2010	Psychiatr Serv	PubMed 21 June 2022	RC443.A1	2010s	Medicine	Medicine	Internal Medicine
1612	Yes_Application	Turton, et al., 2010{#1612}	Recovery and the medical model in institutional care: Author's reply	2010	Psychiatr Serv	PsycInfo 22 June 2022	RC443.A1	2010s	Medicine	Medicine	Internal Medicine
1613	Yes_Application	Tsai, et al., 2010{#1613}	Fuzzy hierarchy sensitive with Delphi method to evaluate hospital organization performance	2010	Expert Systems with Applications	WoS 23 June	QA76.76.E95	2010s	Science	Science and Technology	#N/A
1614	Yes_Application	Treiblmaier, et al., 2010{#1614}	DEVELOPING METRICS FOR WEB SITES	2010	Journal of Computer Information Systems	BSC.22june	QA76.27	2010s	Science	Science and Technology	#N/A
1616	Yes_Methodological	Tomasik, et al., 2010{#1616}	Reliability and validity of the Delphi method in guideline development for family physicians	2010	Qual Prim Care	PubMed 21 June 2022	RA399.A1	2010s	Medicine	Medicine	Public Aspects of Medicine
1617	Yes_Application	To, et al., 2010{#1617}	Evidence-based performance indicators of primary care for asthma: a modified RAND Appropriateness Method	2010	Int J Qual Health Care	PubMed 21 June 2022	RA399.A1	2010s	Medicine	Medicine	Public Aspects of Medicine
1618	Yes_Application	Tjia, et al., 2010{#1618}	Development and pilot testing of guidelines to monitor high-risk medications in the ambulatory setting	2010	Am J Manag Care	PubMed 21 June 2022	RA413.5.U5	2010s	Medicine	Medicine	Public Aspects of Medicine
1619	Yes_Application	Tiusanen, et al., 2010{#1619}	The validation of AORN recommended practices in Finnish perioperative nursing documentation	2010	Aorn j	PubMed 21 June 2022	RD99.A1	2010s	Medicine	Medicine	Surgery
1620	Yes_Application	Tibby, et al., 2010{#1620}	Does PELOD measure organ dysfunction...and is organ function a valid surrogate for death?	2010	Intensive Care Med	PubMed 21 June 2022	RC86	2010s	Medicine	Medicine	Internal Medicine
1621	Yes_Application	Thomassen, et al., 2010{#1621}	The effect of a simple checklist on frequent pre-induction deficiencies	2010	Acta Anaesthesiol Scand	PubMed 21 June 2022	RD78.3	2010s	Medicine	Medicine	Surgery
1622	Yes_Application	Thiyagu, et al., 2010{#1622}	Development of indicators for identifying adverse drug events in an Indian tertiary care teaching hospital	2010	Drug Healthc Patient Saf	PubMed 21 June 2022	RA969.9	2010s	Medicine	Medicine	Public Aspects of Medicine
1624	Yes_Application	Temple, et al., 2010{#1624}	Synoptic surgical reporting for breast cancer surgery: an innovation in knowledge translation	2010	Am J Surg	PubMed 21 June 2022	RD1	2010s	Medicine	Medicine	Surgery
1627	Yes_Application	Taylor, et al., 2010{#1627}	Chapter 6. Protection of patients and staff during a pandemic. Recommendations and standard operating procedures for intensive care unit and hospital preparations for an influenza epidemic or mass disaster	2010	Intensive Care Med	PubMed 21 June 2022	RC86	2010s	Medicine	Medicine	Internal Medicine
1628	Yes_Application	Tang, et al., 2010{#1628}	Obtaining a picture of undergraduate education quality: a voice from inside the university	2010	Higher Education	WoS 23 June	LB2300	2010s	Education	Other	#N/A
1629	Yes_Application	Tan, et al., 2010{#1629}	Knowledge elicitation for validation of a neonatal ventilation expert system utilising modified delphi and focus group techniques	2010	International Journal of Human-Computer Studies	PsycInfo 22 June 2022	TA167	2010s	Technology	Science and Technology	#N/A
1630	Yes_Application	Talbird, et al., 2010{#1630}	Residual economic burden of Streptococcus pneumoniae- and nontypeable Haemophilus influenzae-associated disease following vaccination with PCV-7: a multicountry analysis	2010	Vaccine	PubMed 21 June 2022	QR189	2010s	Science	Science and Technology	#N/A
1631	Yes_Application	Syed, et al., 2010{#1631}	Developing policy options for SARS and SARS-like diseases - a Delphi study	2010	Glob Public Health	PubMed 21 June 2022	RA421	2010s	Medicine	Medicine	Public Aspects of Medicine
1632	Yes_Application	Sweidan, et al., 2010{#1632}	Identification of features of electronic prescribing systems to support quality and safety in primary care using a modified Delphi process	2010	BMC Med Inform Decis Mak	PubMed 21 June 2022	R858.A1	2010s	Medicine	Medicine	Medicine (General)
1634	Yes_Application	Sullivan, et al., 2010{#1634}	The development of a comprehensive school-wide simulation-based procedural skills curriculum for medical students	2010	J Surg Educ	PubMed 21 June 2022	Missing	2010s	Medicine	Medicine	#N/A
1635	Yes_Application	Stewart, et al., 2010{#1635}	Development and pilot testing of an objective structured clinical examination (OSCE) on hoarseness	2010	Laryngoscope	PubMed 21 June 2022	RF1	2010s	Medicine	Medicine	Otorhinolaryngology
1636	Yes_Application	Stern, et al., 2010{#1636}	Patient safety: moving the bar in prison health care standards	2010	Am J Public Health	CINAHL 21 June 2022	RA421	2010s	Medicine	Medicine	Public Aspects of Medicine
1637	Yes_Application	Ståhle, et al., 2010{#1637}	Juvenile psoriasis and its clinical management: a European expert group consensus	2010	J Dtsch Dermatol Ges	PubMed 21 June 2022	RL1	2010s	Medicine	Medicine	Dermatology
1638	Yes_Application	St Pierre, et al., 2010{#1638}	Content validation of the infant malnutrition and feeding checklist for congenital heart disease: a tool to identify risk of malnutrition and feeding difficulties in infants with congenital heart disease	2010	J Pediatr Nurs	PubMed 21 June 2022	RC281.C4	2010s	Medicine	Medicine	Internal Medicine
1639	Yes_Application	Sprung, et al., 2010{#1639}	Recommendations for intensive care unit and hospital preparations for an influenza epidemic or mass disaster: summary report of the European Society of Intensive Care Medicine's Task Force for intensive care unit triage during an influenza epidemic or mass disaster	2010	Intensive Care Med	PubMed 21 June 2022	RC86	2010s	Medicine	Medicine	Internal Medicine
1641	Yes_Application	Sprung, et al., 2010{#1641}	Chapter 5. Essential equipment, pharmaceuticals and supplies. Recommendations and standard operating procedures for intensive care unit and hospital preparations for an influenza epidemic or mass disaster	2010	Intensive Care Med	PubMed 21 June 2022	RC86	2010s	Medicine	Medicine	Internal Medicine
1642	Yes_Application	Sprung, et al., 2010{#1642}	Chapter 1. Introduction. Recommendations and standard operating procedures for intensive care unit and hospital preparations for an influenza epidemic or mass disaster	2010	Intensive Care Med	PubMed 21 June 2022	RC86	2010s	Medicine	Medicine	Internal Medicine
1643	Yes_Application	Sporer, et al., 2010{#1643}	Does emergency medical dispatch priority predict delphi process-derived levels of prehospital intervention?	2010	Prehosp Disaster Med	PubMed 21 June 2022	RA645.5	2010s	Medicine	Medicine	Public Aspects of Medicine
1645	Yes_Application	Sookchaiya, et al., 2010{#1645}	Assessment of the thermal environment effects on human comfort and health for the development of novel air conditioning system in tropical regions	2010	Energy and Buildings	WoS 23 June	TJ163.13	2010s	Technology	Science and Technology	#N/A
1647	Yes_Application	So, et al., 2010{#1647}	Examining the Roles of Blended Learning Approaches in Computer-Supported Collaborative Learning (CSCL) Environments: A Delphi Study	2010	Educational Technology & Society	WoS 23 June	LB1028.3	2010s	Education	Other	#N/A
1648	Yes_Application	Smolen, et al., 2010{#1648}	EULAR recommendations for the management of rheumatoid arthritis with synthetic and biological disease-modifying antirheumatic drugs	2010	Ann Rheum Dis	PubMed 21 June 2022	Missing	2010s	Medicine	Medicine	#N/A
1649	Yes_Application	Smolen, et al., 2010{#1649}	Treating rheumatoid arthritis to target: recommendations of an international task force	2010	Ann Rheum Dis	PubMed 21 June 2022	Missing	2010s	Medicine	Medicine	#N/A
1651	Yes_Application	Smith, et al., 2010{#1651}	Establishing national priorities for Australian occupational health and safety research	2010	J Occup Health	PubMed 21 June 2022	RC963	2010s	Medicine	Medicine	Internal Medicine
1654	Yes_Application	Smart, et al., 2010{#1654}	The reliability of clinical judgments and criteria associated with mechanisms-based classifications of pain in patients with low back pain disorders: a preliminary reliability study	2010	J Man Manip Ther	PubMed 21 June 2022	RM724	2010s	Medicine	Medicine	Therapeutics, Pharmacology
1655	Yes_Application	Smart, et al., 2010{#1655}	Clinical indicators of 'nociceptive', 'peripheral neuropathic' and 'central' mechanisms of musculoskeletal pain. A Delphi survey of expert clinicians	2010	Man Ther	PubMed 21 June 2022	RM724	2010s	Medicine	Medicine	Therapeutics, Pharmacology
1656	Yes_Application	Slusher, et al., 2010{#1656}	Animal Science Experts' Opinions on the Non-Technical Skills Secondary Agricultural Education Graduates Need for Employment in the Animal Science Industry: A Delphi Study	2010	Journal of Career and Technical Education	ERIC.22june	LC1037.5	2010s	Education	Other	#N/A
1658	Yes_Application	Singh, et al., 2010{#1658}	Needs and priorities of faculty development for medical teachers in India: a Delphi study	2010	Natl Med J India	PubMed 21 June 2022	R97	2010s	Medicine	Medicine	Medicine (General)
1659	Yes_Application	Singh, et al., 2010{#1659}	A Time-Dependent System for Evaluating Groundwater Contamination Hazard Rating of Municipal Solid Waste Dumps	2010	Environmental Modeling & Assessment	WoS 23 June	GE1	2010s	Geography and anthropology	Social sciences	#N/A
1662	Yes_Application	Shoemaker, et al., 2010{#1662}	Development and evaluation of a new taxonomy of mobility-related assistive technology devices	2010	Am J Phys Med Rehabil	PubMed 21 June 2022	RM735.A1	2010s	Medicine	Medicine	Therapeutics, Pharmacology
1663	Yes_Application	Shin-Yuan, et al., 2010{#1663}	Understanding the key success factors of RFID use in Supply Chain Management: a Delphi study	2010	International Journal of Mobile Communications	BSC.22june	TK5103.2	2010s	Technology	Science and Technology	#N/A
1664	Yes_Application	Shenoi, et al., 2010{#1664}	Remission in juvenile idiopathic arthritis: current facts	2010	Curr Rheumatol Rep	PubMed 21 June 2022	RC927	2010s	Medicine	Medicine	Internal Medicine
1665	Yes_Application	Shen, et al., 2010{#1665}	A hybrid selection model for emerging technology	2010	Technological Forecasting and Social Change	WoS 23 June	T174	2010s	Technology	Science and Technology	#N/A
1666	Yes_Application	Shelton, et al., 2010{#1666}	A Quality Scorecard for the Administration of Online Education Programs: A Delphi Study	2010	Journal of Asynchronous Learning Networks	ERIC.22june	LC5803.C65	2010s	Education	Other	#N/A
1667	Yes_Application	Sermet-Gaudelus, et al., 2010{#1667}	Guidelines on the early management of infants diagnosed with cystic fibrosis following newborn screening	2010	J Cyst Fibros	PubMed 21 June 2022	RC858.C95	2010s	Medicine	Medicine	Internal Medicine
1669	Yes_Application	Scott, et al., 2010{#1669}	Disaster 101: a novel approach to disaster medicine training for health professionals	2010	J Emerg Med	PubMed 21 June 2022	RC86	2010s	Medicine	Medicine	Internal Medicine
1670	Yes_Application	Schutt, et al., 2010{#1670}	Pharmacotherapy for pulmonary sarcoidosis: a Delphi consensus study	2010	Respir Med	PubMed 21 June 2022	RC731	2010s	Medicine	Medicine	Internal Medicine
1671	Yes_Application	Schneider, et al., 2010{#1671}	Developing targets for public health initiatives to improve palliative care	2010	BMC Public Health	PubMed 21 June 2022	RA1	2010s	Medicine	Medicine	Public Aspects of Medicine
1672	Yes_Application	Schmitt, et al., 2010{#1672}	Harmonising Outcome Measures for Eczema (HOME). Report from the First International Consensus Meeting (HOME 1), 24 July 2010, Munich, Germany	2010	Br J Dermatol	PubMed 21 June 2022	RL1	2010s	Medicine	Medicine	Dermatology
1673	Yes_Application	Schmidtke, et al., 2010{#1673}	Math and Science Instructors' Perceptions of Their American Indian Students at a Sub-Baccalaureate Technical College: A Delphi Study	2010	Journal of Career and Technical Education	ERIC.22june	LC1037.5	2010s	Education	Other	#N/A
1674	Yes_Application	Schiff, et al., 2010{#1674}	Development of ethical rules for boundaries of touch in complementary medicine--outcomes of a Delphi process	2010	Complement Ther Clin Pract	PubMed 21 June 2022	Missing	2010s	Medicine	Medicine	#N/A
1675	Yes_Application	Schieman, et al., 2010{#1675}	Thoracic surgery training in Canada according to the residents: the thoracic surgery resident survey, of the Canadian thoracic manpower and education study (T-Med)	2010	J Surg Educ	PubMed 21 June 2022	Missing	2010s	Medicine	Medicine	#N/A
1677	Yes_Application	Savoia, et al., 2010{#1677}	Postoperative pain treatment SIAARTI Recommendations 2010. Short version	2010	Minerva Anestesiol	PubMed 21 June 2022	R61 M66	2010s	Medicine	Medicine	Medicine (General)
1679	Yes_Application	Sandrock, et al., 2010{#1679}	Chapter 4. Manpower. Recommendations and standard operating procedures for intensive care unit and hospital preparations for an influenza epidemic or mass disaster	2010	Intensive Care Med	PubMed 21 June 2022	RC86	2010s	Medicine	Medicine	Internal Medicine
1680	Yes_Application	Sandin, et al., 2010{#1680}	Clinical quality measures for electrodiagnosis in suspected carpal tunnel syndrome	2010	Muscle Nerve	PubMed 21 June 2022	RC925.A1	2010s	Medicine	Medicine	Internal Medicine
1681	Yes_Application	Samarakkody, et al., 2010{#1681}	The Child Behaviour Assessment Instrument: development and validation of a measure to screen for externalising child behavioural problems in community setting	2010	Int J Ment Health Syst	PubMed 21 June 2022	RA790.A1	2010s	Medicine	Medicine	Public Aspects of Medicine
1682	Yes_Application	Sahin, et al., 2010{#1682}	Professional status of elementary teaching in Turkey: A Delphi study	2010	Teachers and Teaching: Theory and Practice	PsycInfo 22 June 2022	LB1775; LB2840	2010s	Education	Other	#N/A
1684	Yes_Application	Russ, et al., 2010{#1684}	Accelerating evidence into practice for the benefit of children with early hearing loss	2010	Pediatrics	PubMed 21 June 2022	RJ1	2010s	Medicine	Medicine	Pediatrics
1685	Yes_Application	Rushton, et al., 2010{#1685}	International identification of research priorities for postgraduate theses in musculoskeletal physiotherapy using a modified Delphi technique	2010	Man Ther	PubMed 21 June 2022	RM724	2010s	Medicine	Medicine	Therapeutics, Pharmacology
1687	Yes_Application	Ruperto, et al., 2010{#1687}	EULAR/PRINTO/PRES criteria for Henoch-Schönlein purpura, childhood polyarteritis nodosa, childhood Wegener granulomatosis and childhood Takayasu arteritis: Ankara 2008. Part I: Overall methodology and clinical characterisation	2010	Ann Rheum Dis	PubMed 21 June 2022	Missing	2010s	Medicine	Medicine	#N/A
1689	Yes_Application	Roth, et al., 2010{#1689}	Excessive sleepiness: under-recognized and essential marker for sleep/wake disorder management	2010	Curr Med Res Opin	PubMed 21 June 2022	R850.A1	2010s	Medicine	Medicine	Medicine (General)
1691	Yes_Application	Ross, et al., 2010{#1691}	Development of learning outcomes for an undergraduate prescribing curriculum (British Pharmacological Society prescribing initiative)	2010	Br J Clin Pharmacol	PubMed 21 June 2022	RM301.28; RM1	2010s	Medicine	Medicine	Therapeutics, Pharmacology
1693	Yes_Application	Rosenbaum, et al., 2010{#1693}	Value equity in event planning: A case study of Macau	2010	Marketing Intelligence & Planning	PsycInfo 22 June 2022	HF5410	2010s	Social sciences	Social sciences	#N/A
1694	Yes_Application	Rondinone, et al., 2010{#1694}	Trends and priorities in occupational health research and knowledge transfer in Italy	2010	Scand J Work Environ Health	PubMed 21 June 2022	RC963.A1	2010s	Medicine	Medicine	Internal Medicine
1695	Yes_Application	Rolley, et al., 2010{#1695}	Development of clinical practice guidelines for the nursing care of people undergoing percutaneous coronary interventions: An Australian & New Zealand collaboration	2010	Aust Crit Care	PubMed 21 June 2022	RC86	2010s	Medicine	Medicine	Internal Medicine
1696	Yes_Application	Rodríguez-Carballeira, et al., 2010{#1696}	Categorization and hierarchy of workplace bullying strategies: a Delphi survey	2010	Span J Psychol	PubMed 21 June 2022	BF1	2010s	Philosophy and psychology	Social sciences	#N/A
1697	Yes_Application	Rodeghiero, et al., 2010{#1697}	Treatment practices in adults with chronic immune thrombocytopenia - a European perspective	2010	Eur J Haematol	PubMed 21 June 2022	RC633.A1	2010s	Medicine	Medicine	Internal Medicine
1698	Yes_Application	Robson, et al., 2010{#1698}	Collective wisdom and decision making in surgical oncology	2010	Eur J Surg Oncol	PubMed 21 June 2022	RC254.A1	2010s	Medicine	Medicine	Internal Medicine
1699	Yes_Application	Robotin, et al., 2010{#1699}	Defining research priorities for pancreatic cancer in Australia: results of a consensus development process	2010	Cancer Causes Control	PubMed 21 June 2022	RC261.A1	2010s	Medicine	Medicine	Internal Medicine
1700	Yes_Application	Ritchie, et al., 2010{#1700}	Cost effectiveness of a lidocaine 5% medicated plaster compared with pregabalin for the treatment of postherpetic neuralgia in the UK: a Markov model analysis	2010	Clin Drug Investig	PubMed 21 June 2022	RM301.27	2010s	Medicine	Medicine	Therapeutics, Pharmacology
1704	Yes_Application	Richards, et al., 2010{#1704}	Chapter 9. Educational process. Recommendations and standard operating procedures for intensive care unit and hospital preparations for an influenza epidemic or mass disaster	2010	Intensive Care Med	PubMed 21 June 2022	RC86	2010s	Medicine	Medicine	Internal Medicine
1706	Yes_Application	Rhee, et al., 2010{#1706}	Clinical consensus statement: Diagnosis and management of nasal valve compromise	2010	Otolaryngol Head Neck Surg	PubMed 21 June 2022	RD521	2010s	Medicine	Medicine	Surgery
1707	Yes_Application	Reyes, et al., 2010{#1707}	Using experts to develop a supply chain maturity model in Mexico	2010	Supply Chain Management	BSC.22june	HF5415.7	2010s	Social sciences	Social sciences	#N/A
1709	Yes_Application	Rao, et al., 2010{#1709}	Engaging communication experts in a Delphi process to identify patient behaviors that could enhance communication in medical encounters	2010	BMC Health Serv Res	PubMed 21 June 2022	RA440.85	2010s	Medicine	Medicine	Public Aspects of Medicine
1710	Yes_Application	Rader, et al., 2010{#1710}	METHODS OF TEACHING SPEECH RECOGNITION	2010	Delta Pi Epsilon Journal	BSC.22june	LJ121.D35	2010s	Education	Other	#N/A
1711	Yes_Application	Rabbani, et al., 2010{#1711}	Designing a balanced scorecard for a tertiary care hospital in Pakistan: a modified Delphi group exercise	2010	Int J Health Plann Manage	PubMed 21 June 2022	RA394.9	2010s	Medicine	Medicine	Public Aspects of Medicine
1712	Yes_Application	Quon, et al., 2010{#1712}	ACR Appropriateness Criteria (R): Local-Regional Therapy for Resectable Oropharyngeal Squamous Cell Carcinomas	2010	Current Problems in Cancer	WoS 23 June	RC261.A1	2010s	Medicine	Medicine	Internal Medicine
1713	Yes_Application	Quon, et al., 2010{#1713}	ACR Appropriateness Criteria: local-regional therapy for resectable oropharyngeal squamous cell carcinomas	2010	Curr Probl Cancer	PubMed 21 June 2022	RC261.A1	2010s	Medicine	Medicine	Internal Medicine
1715	Yes_Application	Quan, et al., 2010{#1715}	Beyond the false negative rate: development of quality indicators for sentinel lymph node biopsy in breast cancer	2010	Ann Surg Oncol	PubMed 21 June 2022	RD651	2010s	Medicine	Medicine	Surgery
1716	Yes_Application	Qu, et al., 2010{#1716}	Chinese academic experts’ assessment for forest bio-energy development in China	2010	Energy Policy	BSC.22june	HD9502.A1	2010s	Social sciences	Social sciences	#N/A
1717	Yes_Application	Pye, et al., 2010{#1717}	First aid kits for recreational dive boats, what should they contain?	2010	Travel Med Infect Dis	PubMed 21 June 2022	RA783.5	2010s	Medicine	Medicine	Public Aspects of Medicine
1718	Yes_Application	Purdy, et al., 2010{#1718}	Prioritizing ambulatory care sensitive hospital admissions in England for research and intervention: A Delphi exercise	2010	Primary Health Care Research and Development	PsycInfo 22 June 2022	RA427.9	2010s	Medicine	Medicine	Public Aspects of Medicine
1719	Yes_Application	Prusty, et al., 2010{#1719}	GOS tree (Goal-Objective-Strategy tree) approach to strategic planning using a fuzzy-Delphi process: An application to the Indian Shrimp Industry	2010	Technological Forecasting and Social Change	WoS 23 June	T174	2010s	Technology	Science and Technology	#N/A
1720	Yes_Application	Prodinger, et al., 2010{#1720}	A Delphi study on environmental factors that impact work and social life participation of individuals with multiple sclerosis in Austria and Switzerland	2010	Disabil Rehabil	PubMed 21 June 2022	RM930.A1	2010s	Medicine	Medicine	Therapeutics, Pharmacology
1722	Yes_Application	Prabhu, et al., 2010{#1722}	Access to dental care-parents' and caregivers' views on dental treatment services for people with disabilities	2010	Spec Care Dentist	PubMed 21 June 2022	RK55.H28	2010s	Medicine	Medicine	Dentistry
1724	Yes_Application	Plüddemann, et al., 2010{#1724}	Prioritisation criteria for the selection of new diagnostic technologies for evaluation	2010	BMC Health Serv Res	PubMed 21 June 2022	RA440.85	2010s	Medicine	Medicine	Public Aspects of Medicine
1725	Yes_Application	Plinske, et al., 2010{#1725}	Trustees' Perceptions of the Desired Qualifications for the next Generation of Community College Presidents	2010	Community College Review	ERIC.22june	LB2328	2010s	Education	Other	#N/A
1726	Yes_Application	Pirdavani, et al., 2010{#1726}	A Multiple Criteria Decision-Making Approach for Prioritizing Accident Hotspots in the Absence of Crash Data	2010	Transport Reviews	BSC.22june	HE1	2010s	Social sciences	Social sciences	#N/A
1727	Yes_Application	Piras, et al., 2010{#1727}	Patient satisfaction with nursing staff in bone marrow transplantation and hematology units	2010	Transplant Proc	PubMed 21 June 2022	RD120.7	2010s	Medicine	Medicine	Surgery
1728	Yes_Application	Pineda, et al., 2010{#1728}	Pan-American League of Associations for Rheumatology (PANLAR) recommendations and guidelines for musculoskeletal ultrasound training in the Americas for rheumatologists	2010	J Clin Rheumatol	PubMed 21 June 2022	Missing	2010s	Medicine	Medicine	#N/A
1729	Yes_Application	Pike, et al., 2010{#1729}	Developing injury indicators for Canadian children and youth: a modified-Delphi approach	2010	Inj Prev	PubMed 21 June 2022	HV675.72	2010s	Social sciences	Social sciences	#N/A
1730	Yes_Application	Pigni, et al., 2010{#1730}	Content development for EUROPEAN GUIDELINES on the use of opioids for cancer pain: a systematic review and Expert Consensus Study	2010	Minerva Anestesiol	PubMed 21 June 2022	R61 M66	2010s	Medicine	Medicine	Medicine (General)
1731	Yes_Application	Piecyk, et al., 2010{#1731}	Forecasting the carbon footprint of road freight transport in 2020	2010	International Journal of Production Economics	BSC.22june	TP155.6; TS156.8E5	2010s	Technology	Science and Technology	#N/A
1733	Yes_Application	Perry, et al., 2010{#1733}	Development and validation of quality indicators for dementia diagnosis and management in a primary care setting	2010	J Am Geriatr Soc	PubMed 21 June 2022	RC952; RC952.A1	2010s	Medicine	Medicine	Internal Medicine
1735	Yes_Application	Percin, et al., 2010{#1735}	An Integrated Fuzzy Multi-Criteria Decision-Making Approach for Six Sigma Project Selection	2010	International Journal of Computational Intelligence Systems	WoS 23 June	Q324	2010s	Science	Science and Technology	#N/A
1736	Yes_Application	Peña, et al., 2010{#1736}	Validity versus feasibility for quality of care indicators: expert panel results from the MI-Plus study	2010	Int J Qual Health Care	PubMed 21 June 2022	RA399.A1	2010s	Medicine	Medicine	Public Aspects of Medicine
1737	Yes_Application	Peir-Yuan Patrick, et al., 2010{#1737}	AN ANALYSIS OF ESSENTIAL COMPETENCIES OF HOTEL FIRST LEVEL SUPERVISORS	2010	International Journal of Organizational Innovation	BSC.22june	JF1351	2010s	Political science	Social sciences	#N/A
1738	Yes_Application	Paul, et al., 2010{#1738}	Evidence-based recommendations to assess psoriasis severity: systematic literature review and expert opinion of a panel of dermatologists	2010	J Eur Acad Dermatol Venereol	PubMed 21 June 2022	RL1	2010s	Medicine	Medicine	Dermatology
1740	Yes_Application	Pathirana, et al., 2010{#1740}	On the development of the European S3 guidelines on the systemic treatment of psoriasis vulgaris: structure and challenges	2010	J Eur Acad Dermatol Venereol	PubMed 21 June 2022	RL1	2010s	Medicine	Medicine	Dermatology
1741	Yes_Application	Patari, et al., 2010{#1741}	Industry- and company-level factors influencing the development of the forest energy business - insights from a Delphi Study	2010	Technological Forecasting and Social Change	WoS 23 June	T174	2010s	Technology	Science and Technology	#N/A
1742	Yes_Application	Parent, et al., 2010{#1742}	Unique features of pediatric spinal cord injury	2010	Spine (Phila Pa 1976)	PubMed 21 June 2022	RD768	2010s	Medicine	Medicine	Surgery
1743	Yes_Application	Pardo-del-Val, et al., 2010{#1743}	Services supporting female entrepreneurs	2010	Service Industries Journal	BSC.22june	HD9980.1	2010s	Social sciences	Social sciences	#N/A
1745	Yes_Application	Palmer, et al., 2010{#1745}	Diverse voices, simple desires: a conceptual design for primary care to respond to depression and related disorders	2010	Fam Pract	PubMed 21 June 2022	R130	2010s	Medicine	Medicine	Medicine (General)
1747	Yes_Application	Paans, et al., 2010{#1747}	D-Catch instrument: development and psychometric testing of a measurement instrument for nursing documentation in hospitals	2010	J Adv Nurs	PubMed 21 June 2022	RT1	2010s	Medicine	Medicine	Nursing
1752	Yes_Application	Ooi, et al., 2010{#1752}	The Asia-Pacific consensus on ulcerative colitis	2010	J Gastroenterol Hepatol	PubMed 21 June 2022	RC799	2010s	Medicine	Medicine	Internal Medicine
1754	Yes_Application	Olumide, et al., 2010{#1754}	Sliding-Scale Contingency for Project Development Process	2010	Transportation Research Record	WoS 23 June	TE7	2010s	Technology	Science and Technology	#N/A
1756	Yes_Application	Oliver, et al., 2010{#1756}	The relevance of psychosocial indicators in community palliative care: a pilot study	2010	Australian Journal of Advanced Nursing	CINAHL 21 June 2022	RT1	2010s	Medicine	Medicine	Nursing
1757	Yes_Application	Okuyama, et al., 2010{#1757}	Standardization proposal to pharmaceutical compounded forms elaboration - information system	2010	Annu Int Conf IEEE Eng Med Biol Soc	PubMed 21 June 2022	R856.A2	2010s	Medicine	Medicine	Medicine (General)
1758	Yes_Application	Okazaki, et al., 2010{#1758}	Japanese consensus guidelines for management of autoimmune pancreatitis: I. Concept and diagnosis of autoimmune pancreatitis	2010	J Gastroenterol	PubMed 21 June 2022	RC799	2010s	Medicine	Medicine	Internal Medicine
1759	Yes_Application	Oestergaard, et al., 2010{#1759}	Anticipated outcomes from introduction of 5-HTTLPR genotyping for depressed patients: an expert Delphi analysis	2010	Public Health Genomics	PubMed 21 June 2022	QH447	2010s	Science	Science and Technology	#N/A
1761	Yes_Application	Oerlemans, et al., 2010{#1761}	Ethical aspects of soft tissue engineering for congenital birth defects in children--what do experts in the field say?	2010	Tissue Eng Part B Rev	PubMed 21 June 2022	R857.T55	2010s	Medicine	Medicine	Medicine (General)
1762	Yes_Application	O'Connor, et al., 2010{#1762}	What is the meaning of palliative care in the Asia-Pacific region?	2010	Asia Pac J Clin Oncol	PubMed 21 June 2022	RC254.A1	2010s	Medicine	Medicine	Internal Medicine
1763	Yes_Application	Ntoburi, et al., 2010{#1763}	Development of paediatric quality of inpatient care indicators for low-income countries - A Delphi study	2010	BMC Pediatr	PubMed 21 June 2022	RJ1	2010s	Medicine	Medicine	Pediatrics
1764	Yes_Application	Norcross, et al., 2010{#1764}	What does not work? Expert consensus on discredited treatments in the addictions	2010	J Addict Med	PubMed 21 June 2022	RC563	2010s	Medicine	Medicine	Internal Medicine
1765	Yes_Application	Noh, et al., 2010{#1765}	A Korean Study on Verifying Evaluation Indicators and Developing Evaluation Scales for Electronic Resources Using a Pilot Evaluation	2010	Libri	WoS 23 June	Z671	2010s	Library science	Other	#N/A
1769	Yes_Application	Niedermann, et al., 2010{#1769}	Perceived benefits and barriers to joint protection among people with rheumatoid arthritis and occupational therapists. A mixed methods study	2010	Musculoskeletal Care	CINAHL 21 June 2022	RC925.A1	2010s	Medicine	Medicine	Internal Medicine
1772	Yes_Application	Neugebauer, et al., 2010{#1772}	EAES recommendations on methodology of innovation management in endoscopic surgery	2010	Surg Endosc	PubMed 21 June 2022	RC78.7.E5	2010s	Medicine	Medicine	Internal Medicine
1773	Yes_Application	Neal, et al., 2010{#1773}	-PLUS prehospital mass-casualty triage: a strategy for addressing unusual injury mechanisms	2010	Prehosp Disaster Med	PubMed 21 June 2022	RA645.5	2010s	Medicine	Medicine	Public Aspects of Medicine
1776	Yes_Application	Nagpal, et al., 2010{#1776}	Postoperative handover: problems, pitfalls, and prevention of error	2010	Ann Surg	PubMed 21 June 2022	RD1	2010s	Medicine	Medicine	Surgery
1777	Yes_Application	Nadler, et al., 2010{#1777}	Organizational Performance Through Staff Governance: Improving Shared Governance in the Higher Education Environment	2010	E Journal of Organizational Learning & Leadership	BSC.22june	HD57.7	2010s	Social sciences	Social sciences	#N/A
1778	Yes_Application	Myny, et al., 2010{#1778}	Determination of standard times of nursing activities based on a Nursing Minimum Dataset	2010	J Adv Nurs	PubMed 21 June 2022	RT1	2010s	Medicine	Medicine	Nursing
1779	Yes_Application	Myint, et al., 2010{#1779}	Development of a competency framework for optometrists with a specialist interest in glaucoma	2010	Eye (Lond)	PubMed 21 June 2022	RE1	2010s	Medicine	Medicine	Opthalmology
1780	Yes_Application	Myers, et al., 2010{#1780}	What are the important components of the clinical assessment of hand problems in older adults in primary care? Results of a Delphi study	2010	BMC Musculoskelet Disord	PubMed 21 June 2022	QM1	2010s	Science	Science and Technology	#N/A
1781	Yes_Application	Murray, et al., 2010{#1781}	Solutions to the research-practice gap in domestic violence: a modified Delphi study with domestic violence coalition leaders	2010	Journal of Aggression, Maltreatment & Trauma	CINAHL 21 June 2022	RC569.5.V55	2010s	Medicine	Medicine	Internal Medicine
1783	Yes_Application	Müller, et al., 2010{#1783}	Business Intelligence and Service-oriented Architecture: A Delphi Study	2010	Information Systems Management	BSC.22june	T58.6	2010s	Technology	Science and Technology	#N/A
1784	Yes_Application	Mulhall, et al., 2010{#1784}	Erectile function rehabilitation in the radical prostatectomy patient	2010	J Sex Med	PubMed 21 June 2022	HQ1	2010s	Social sciences	Social sciences	#N/A
1785	Yes_Application	Mouterde, et al., 2010{#1785}	Indications of glucocorticoids in early arthritis and rheumatoid arthritis: recommendations for clinical practice based on data from the literature and expert opinion	2010	Joint Bone Spine	PubMed 21 June 2022	Missing	2010s	Medicine	Medicine	#N/A
1786	Yes_Application	Moss, et al., 2010{#1786}	The British Gynaecological Cancer Society Delphi consultation exercise on expected standards of practice for doctors specializing in the area of gynecological oncology	2010	Int J Gynecol Cancer	PubMed 21 June 2022	RC280.G5	2010s	Medicine	Medicine	Internal Medicine
1787	Yes_Application	Mosca, et al., 2010{#1787}	European League Against Rheumatism recommendations for monitoring patients with systemic lupus erythematosus in clinical practice and in observational studies	2010	Ann Rheum Dis	PubMed 21 June 2022	Missing	2010s	Medicine	Medicine	#N/A
1788	Yes_Application	Morrison, et al., 2010{#1788}	What are the components of CBT for psychosis? A Delphi study	2010	Schizophr Bull	PubMed 21 June 2022	RC514	2010s	Medicine	Medicine	Internal Medicine
1790	Yes_Application	Moreno, et al., 2010{#1790}	Avoiding over-implementation of agri-environmental schemes for steppe bird conservation: a species-focused proposal based on expert criteria	2010	J Environ Manage	PubMed 21 June 2022	HC79.E5	2010s	Social sciences	Social sciences	#N/A
1791	Yes_Application	More, et al., 2010{#1791}	Setting priorities for non-regulatory animal health in Ireland: results from an expert Policy Delphi study and a farmer priority identification survey	2010	Prev Vet Med	PubMed 21 June 2022	F601	2010s	Local History of Americas	Other	#N/A
1792	Yes_Application	Morales-Asencio, et al., 2010{#1792}	Design of a case management model for people with chronic disease (Heart Failure and COPD). Phase I: modeling and identification of the main components of the intervention through their actors: patients and professionals (DELTA-icE-PRO Study)	2010	BMC Health Serv Res	PubMed 21 June 2022	RA440.85	2010s	Medicine	Medicine	Public Aspects of Medicine
1793	Yes_Application	Mokkink, et al., 2010{#1793}	The COSMIN checklist for assessing the methodological quality of studies on measurement properties of health status measurement instruments: an international Delphi study	2010	Qual Life Res	PubMed 21 June 2022	HN25	2010s	Social sciences	Social sciences	#N/A
1794	Yes_Application	Mokkink, et al., 2010{#1794}	The COSMIN study reached international consensus on taxonomy, terminology, and definitions of measurement properties for health-related patient-reported outcomes	2010	J Clin Epidemiol	PubMed 21 June 2022	RB156	2010s	Medicine	Medicine	Pathology
1795	Yes_Application	Mokkink, et al., 2010{#1795}	The COSMIN checklist for evaluating the methodological quality of studies on measurement properties: a clarification of its content	2010	BMC Med Res Methodol	PubMed 21 June 2022	R850.A1	2010s	Medicine	Medicine	Medicine (General)
1796	Yes_Application	Mojica, et al., 2010{#1796}	The future of the future: Strategic foresight in Latin America	2010	Technological Forecasting and Social Change	WoS 23 June	T174	2010s	Technology	Science and Technology	#N/A
1797	Yes_Application	Moharamnejad, et al., 2010{#1797}	A model for presenting strategies for the urban environmental management: A case study of Tabriz	2010	Journal of Food Agriculture & Environment	WoS 23 June	S494.5.S86	2010s	Agriculture	Science and Technology	#N/A
1798	Yes_Application	Moharamnejad, et al., 2010{#1798}	Analysis model of air quality control management strategies in Tabriz	2010	Journal of Food Agriculture & Environment	WoS 23 June	S494.5.S86	2010s	Agriculture	Science and Technology	#N/A
1800	Yes_Application	Moaveni, et al., 2010{#1800}	A Delphi approach to developing a core competency framework for family practice registered nurses in Ontario	2010	Nurs Leadersh (Tor Ont)	PubMed 21 June 2022	RT89	2010s	Medicine	Medicine	Nursing
1801	Yes_Methodological	Minas, et al., 2010{#1801}	Where there is no evidence: use of expert consensus methods to fill the evidence gap in low-income countries and cultural minorities	2010	Int J Ment Health Syst	PubMed 21 June 2022	RA790.A1	2010s	Medicine	Medicine	Public Aspects of Medicine
1802	Yes_Application	Mettes, et al., 2010{#1802}	Routine oral examination: clinical vignettes, a promising tool for continuing professional development?	2010	J Dent	PubMed 21 June 2022	RK1	2010s	Medicine	Medicine	Dentistry
1803	Yes_Application	Melnick, et al., 2010{#1803}	Delphi consensus on the feasibility of translating the ACEP clinical policies into computerized clinical decision support	2010	Ann Emerg Med	PubMed 21 June 2022	RC86	2010s	Medicine	Medicine	Internal Medicine
1804	Yes_Application	Melmed, et al., 2010{#1804}	The appropriateness of concomitant immunomodulators with anti-tumor necrosis factor agents for Crohn's disease: one size does not fit all	2010	Clin Gastroenterol Hepatol	PubMed 21 June 2022	RC799	2010s	Medicine	Medicine	Internal Medicine
1805	Yes_Application	Meijers, et al., 2010{#1805}	Defining malnutrition: mission or mission impossible?	2010	Nutrition	PubMed 21 June 2022	QP141.A1	2010s	Science	Science and Technology	#N/A
1806	Yes_Application	Meheus, et al., 2010{#1806}	Cost-effectiveness analysis of combination therapies for visceral leishmaniasis in the Indian subcontinent	2010	PLoS Negl Trop Dis	PubMed 21 June 2022	RC960	2010s	Medicine	Medicine	Internal Medicine
1807	Yes_Application	McNichols, et al., 2010{#1807}	Optimal knowledge transfer methods: A Generation X perspective	2010	Journal of Knowledge Management	PsycInfo 22 June 2022	HD53	2010s	Social sciences	Social sciences	#N/A
1808	Yes_Application	McNeill, et al., 2010{#1808}	First year specialist trainees' engagement with reflective practice in the e-portfolio	2010	Adv Health Sci Educ Theory Pract	PubMed 21 June 2022	Missing	2010s	Medicine	Medicine	#N/A
1810	Yes_Application	McIntyre, et al., 2010{#1810}	Consensus research priorities for cerebral palsy: a Delphi survey of consumers, researchers, and clinicians	2010	Dev Med Child Neurol	PubMed 21 June 2022	RJ1	2010s	Medicine	Medicine	Pediatrics
1811	Yes_Application	McIlrath, et al., 2010{#1811}	Benchmarks for effective primary care-based nursing services for adults with depression: a Delphi study	2010	J Adv Nurs	PubMed 21 June 2022	RT1	2010s	Medicine	Medicine	Nursing
1812	Yes_Application	McGinnis, et al., 2010{#1812}	Use of a Delphi panel to establish consensus for recommended uses of selected balance assessment approaches	2010	Physiother Theory Pract	PubMed 21 June 2022	RM695	2010s	Medicine	Medicine	Therapeutics, Pharmacology
1813	Yes_Application	McElhinney, et al., 2010{#1813}	Factors which influence nurse practitioners ability to carry out physical examination skills in the clinical area after a degree level module--an electronic Delphi study	2010	J Clin Nurs	PubMed 21 June 2022	RT41	2010s	Medicine	Medicine	Nursing
1814	Yes_Application	Maruthaveeran, et al., 2010{#1814}	The Identification of Criteria and Indicators to Evaluate Hazardous Street Trees of Kuala Lumpur, Malaysia: A Delphi Study	2010	Journal of Forestry	WoS 23 June	SD1	2010s	Agriculture	Science and Technology	#N/A
1815	Yes_Application	Maritz, et al., 2010{#1815}	Identification of performance indicators for emergency centres in South Africa: results of a Delphi study	2010	Int J Emerg Med	PubMed 21 June 2022	RC86	2010s	Medicine	Medicine	Internal Medicine
1816	Yes_Application	Manning, et al., 2010{#1816}	Best Practices in Blended Courses at a Community College	2010	Visions	ERIC.22june	HD1775.O5	2010s	Social sciences	Social sciences	#N/A
1817	Yes_Application	Mann, et al., 2010{#1817}	Outdoor recreation in forest policy and legislation: A European comparison	2010	Urban Forestry & Urban Greening	WoS 23 June	Missing	2010s	Geography and anthropology	Social sciences	#N/A
1818	Yes_Application	Mallen, et al., 2010{#1818}	Environmental Sustainability in Sport Facility Management: A Delphi Study	2010	European Sport Management Quarterly	WoS 23 June	GV713	2010s	Geography and anthropology	Social sciences	#N/A
1819	Yes_Application	Mahler, et al., 2010{#1819}	American College of Chest Physicians consensus statement on the management of dyspnea in patients with advanced lung or heart disease	2010	Chest	PubMed 21 June 2022	RC705	2010s	Medicine	Medicine	Internal Medicine
1820	Yes_Application	Mahler, et al., 2010{#1820}	Management of dyspnea in patients with advanced lung or heart disease: practical guidance from the American college of chest physicians consensus statement	2010	Pol Arch Med Wewn	PubMed 21 June 2022	R95	2010s	Medicine	Medicine	Medicine (General)
1821	Yes_Application	Maggard, et al., 2010{#1821}	Indications for performing carpal tunnel surgery: clinical quality measures	2010	Plast Reconstr Surg	PubMed 21 June 2022	RD118.A1	2010s	Medicine	Medicine	Surgery
1822	Yes_Application	Magalhaes, et al., 2010{#1822}	Enabling international communication among Brazilian occupational therapists: seeking consensus on occupational terminology	2010	Occup Ther Int	PubMed 21 June 2022	RM735.A1	2010s	Medicine	Medicine	Therapeutics, Pharmacology
1823	Yes_Application	Madsen, et al., 2010{#1823}	Evidence-based recommendations for treatment with methotrexate in rheumatic disorders	2010	Dan Med Bull	PubMed 21 June 2022	R81	2010s	Medicine	Medicine	Medicine (General)
1825	Yes_Application	MacNeela, et al., 2010{#1825}	Seen as core: a Delphi consensus study of essential elements of mental health nursing care in Ireland	2010	Arch Psychiatr Nurs	PubMed 21 June 2022	RC440	2010s	Medicine	Medicine	Internal Medicine
1826	Yes_Application	Maarsingh, et al., 2010{#1826}	Causes of persistent dizziness in elderly patients in primary care	2010	Ann Fam Med	PubMed 21 June 2022	R11	2010s	Medicine	Medicine	Medicine (General)
1827	Yes_Application	Lunney, et al., 2010{#1827}	Use of critical thinking in the diagnostic process	2010	Int J Nurs Terminol Classif	PubMed 21 June 2022	RT48.6	2010s	Medicine	Medicine	Nursing
1832	Yes_Application	Lovreglio, et al., 2010{#1832}	Wildfire cause analysis: four case-studies in southern Italy	2010	Iforest-Biogeosciences and Forestry	WoS 23 June	SD1	2010s	Agriculture	Science and Technology	#N/A
1833	Yes_Application	Lopez, et al., 2010{#1833}	Empowerment in older psychiatric inpatients: development of the empowerment questionnaire for inpatients (EQuIP)	2010	Am J Geriatr Psychiatry	PubMed 21 June 2022	RC451.4.A5	2010s	Medicine	Medicine	Internal Medicine
1834	Yes_Application	Liu, et al., 2010{#1834}	Comparing senior executive and project manager perceptions of IT project risk: A Chinese Delphi study	2010	Information Systems Journal	PsycInfo 22 June 2022	T58.6	2010s	Technology	Science and Technology	#N/A
1835	Yes_Application	Lipuscek, et al., 2010{#1835}	A multi-criteria decision-making model for classifying wood products with respect to their impact on environment	2010	International Journal of Life Cycle Assessment	WoS 23 June	HF5415.155	2010s	Social sciences	Social sciences	#N/A
1836	Yes_Application	Lippe, et al., 2010{#1836}	The First National Pain Medicine Summit--final summary report	2010	Pain Med	PubMed 21 June 2022	RB127	2010s	Medicine	Medicine	Pathology
1837	Yes_Application	Lin, et al., 2010{#1837}	MAINTENANCE ALGORITHM AND MANAGEMENT SYSTEM OF SIDEWALK FACILITY	2010	Journal of Marine Science and Technology-Taiwan	WoS 23 June	GC1000	2010s	Geography and anthropology	Social sciences	#N/A
1838	Yes_Application	Lin, et al., 2010{#1838}	A collaborative model for technology evaluation and decision-making	2010	Journal of Scientific & Industrial Research	WoS 23 June	T1	2010s	Technology	Science and Technology	#N/A
1839	Yes_Application	Lin, et al., 2010{#1839}	Establishing an Evaluation Model for Emerging Industry Credit Ability for the Banking Sector	2010	Journal of Testing and Evaluation	WoS 23 June	TA401	2010s	Technology	Science and Technology	#N/A
1840	Yes_Application	Lin, et al., 2010{#1840}	The establishment of an ethical guideline for genetic testing through citizen consensus via the Internet in Taiwan	2010	J Med Internet Res	PubMed 21 June 2022	R11	2010s	Medicine	Medicine	Medicine (General)
1841	Yes_Application	Lin, et al., 2010{#1841}	Measuring location selection factors for international resort parks	2010	Quality & Quantity: International Journal of Methodology	PsycInfo 22 June 2022	H61	2010s	Social sciences	Social sciences	#N/A
1842	Yes_Application	Li, et al., 2010{#1842}	Setting priorities for comparative effectiveness research: a case study using primary open-angle glaucoma	2010	Ophthalmology	PubMed 21 June 2022	RE1	2010s	Medicine	Medicine	Opthalmology
1843	Yes_Methodological	Lemennicier, et al., 2010{#1843}	Testing the accuracy of the Downs’ spatial voter model on forecasting the winners of the French parliamentary elections in May–June 2007	2010	International Journal of Forecasting	BSC.22june	H61.4	2010s	Social sciences	Social sciences	#N/A
1844	Yes_Application	Lemberg, et al., 2010{#1844}	The ICF Core Set for stroke from the perspective of physicians: a worldwide validation study using the Delphi technique	2010	Eur J Phys Rehabil Med	PubMed 21 June 2022	RM695	2010s	Medicine	Medicine	Therapeutics, Pharmacology
1846	Yes_Application	Leeb, et al., 2010{#1846}	The use of tumour necrosis factor alpha-blockers in daily routine. An Austrian consensus project	2010	Clin Rheumatol	PubMed 21 June 2022	RC927	2010s	Medicine	Medicine	Internal Medicine
1847	Yes_Application	Lee, et al., 2010{#1847}	Assessing the Importance of IOP Variables in Glaucoma Using a Modified Delphi Process	2010	J Glaucoma	PubMed 21 June 2022	RE871	2010s	Medicine	Medicine	Opthalmology
1848	Yes_Application	Lee, et al., 2010{#1848}	An evaluation framework for technology transfer of new equipment in high technology industry	2010	Technological Forecasting and Social Change	WoS 23 June	T174	2010s	Technology	Science and Technology	#N/A
1849	Yes_Application	Lee, et al., 2010{#1849}	The construction of a comprehensive model for production strategy evaluation	2010	Fuzzy Optimization and Decision Making	WoS 23 June	QA402.5	2010s	Science	Science and Technology	#N/A
1852	Yes_Application	Latour, et al., 2010{#1852}	Perceptions of parents, nurses, and physicians on neonatal intensive care practices	2010	J Pediatr	PubMed 21 June 2022	RJ1	2010s	Medicine	Medicine	Pediatrics
1853	Yes_Application	Lambert, et al., 2010{#1853}	A Task-Based Needs Analysis: Putting Principles into Practice	2010	Language Teaching Research	ERIC.22june	PB35	2010s	Language and literature	Other	#N/A
1854	Yes_Application	Lambe, et al., 2010{#1854}	What are the most important non-academic attributes of good doctors? A Delphi survey of clinicians	2010	Med Teach	PubMed 21 June 2022	R735.A1	2010s	Medicine	Medicine	Medicine (General)
1855	Yes_Application	Lakeman, et al., 2010{#1855}	Mental health recovery competencies for mental health workers: a Delphi study	2010	J Ment Health	PubMed 21 June 2022	Missing	2010s	Medicine	Medicine	#N/A
1856	Yes_Application	Lake, et al., 2010{#1856}	Risk ranking for foodborne microbial hazards in New Zealand: burden of disease estimates	2010	Risk Anal	PubMed 21 June 2022	T174.5	2010s	Technology	Science and Technology	#N/A
1857	Yes_Application	Labuschagne, et al., 2010{#1857}	DEVELOPMENT OF A PROJECT MANAGEMENT METHODOLOGY FOR THE CONSULTING ENGINEERING INDUSTRY	2010	South African Journal of Industrial Engineering	WoS 23 June	T55.76.S6	2010s	Social sciences	Social sciences	#N/A
1860	Yes_Application	Kutz, et al., 2010{#1860}	Leadership in athletic training: implications for practice and education in allied health care	2010	J Allied Health	PubMed 21 June 2022	R690	2010s	Medicine	Medicine	Medicine (General)
1861	Yes_Application	Kussaibi, et al., 2010{#1861}	HL7 CDA implementation guide for structured anatomic pathology reports methodology and tools	2010	Stud Health Technol Inform	PubMed 21 June 2022	R855	2010s	Medicine	Medicine	Medicine (General)
1862	Yes_Application	Kureshi, et al., 2010{#1862}	Current health of quality management practices in service sector SMEA case study of Pakistan	2010	TQM Journal	BSC.22june	HD62.15	2010s	Social sciences	Social sciences	#N/A
1865	Yes_Application	Kortum, et al., 2010{#1865}	Psychosocial risks and work-related stress in developing countries: health impact, priorities, barriers and solutions	2010	Int J Occup Med Environ Health	PubMed 21 June 2022	RC963.A1	2010s	Medicine	Medicine	Internal Medicine
1866	Yes_Application	Korten, et al., 2010{#1866}	The future of organization development: A Delphi study among Dutch experts	2010	Journal of Change Management	PsycInfo 22 June 2022	HD58.8	2010s	Social sciences	Social sciences	#N/A
1868	Yes_Application	Koekkoek, et al., 2010{#1868}	Development of an intervention program to increase effective behaviours by patients and clinicians in psychiatric services: Intervention Mapping study	2010	BMC Health Serv Res	PubMed 21 June 2022	RA440.85	2010s	Medicine	Medicine	Public Aspects of Medicine
1870	Yes_Application	Klimstra, et al., 2010{#1870}	Pathology reporting of neuroendocrine tumors: application of the Delphic consensus process to the development of a minimum pathology data set	2010	Am J Surg Pathol	PubMed 21 June 2022	RD57	2010s	Medicine	Medicine	Surgery
1871	Yes_Application	Kitreerawutiwong, et al., 2010{#1871}	Seven attributes of primary care in Thailand	2010	Asia Pac J Public Health	PubMed 21 June 2022	RA525	2010s	Medicine	Medicine	Public Aspects of Medicine
1872	Yes_Application	Kistin, et al., 2010{#1872}	Factors that influence the effectiveness of child protection teams	2010	Pediatrics	PubMed 21 June 2022	RJ1	2010s	Medicine	Medicine	Pediatrics
1873	Yes_Application	Kissler, et al., 2010{#1873}	Validation of methodologies for quantifying isolated human islets: an Islet Cell Resources study	2010	Clin Transplant	PubMed 21 June 2022	RD120.7	2010s	Medicine	Medicine	Surgery
1874	Yes_Application	King, et al., 2010{#1874}	Practical Summer Training in Civil and Construction Engineering for Cultivation of Professional Ability	2010	Journal of Professional Issues in Engineering Education and Practice	WoS 23 June	TA1	2010s	Technology	Science and Technology	#N/A
1875	Yes_Application	Kim, et al., 2010{#1875}	Development of a list of potentially inappropriate drugs for the korean elderly using the delphi method	2010	Healthc Inform Res	PubMed 21 June 2022	R858.A1	2010s	Medicine	Medicine	Medicine (General)
1877	Yes_Application	Kiessling, et al., 2010{#1877}	Communication and social competencies in medical education in German-speaking countries: the Basel consensus statement. Results of a Delphi survey	2010	Patient Educ Couns	PubMed 21 June 2022	R727.3	2010s	Medicine	Medicine	Medicine (General)
1878	Yes_Application	Kher, et al., 2010{#1878}	Experts' perspectives on the implementation of traceability in Europe	2010	British Food Journal	WoS 23 June	TX501	2010s	Technology	Science and Technology	#N/A
1879	Yes_Application	Khan, et al., 2010{#1879}	Developing the outcomes of a baccalaureate of dental surgery programme	2010	J Ayub Med Coll Abbottabad	PubMed 21 June 2022	R97	2010s	Medicine	Medicine	Medicine (General)
1880	Yes_Application	Khademi, et al., 2010{#1880}	Multicriteria Group Decision-Making Technique for a Low-Class Road Maintenance Program	2010	Journal of Infrastructure Systems	WoS 23 June	TA23	2010s	Technology	Science and Technology	#N/A
1881	Yes_Application	Kesten, et al., 2010{#1881}	FUTURE DIRECTIONS FOR BUSINESS EDUCATION: A DELPHI STUDY	2010	Delta Pi Epsilon Journal	BSC.22june	LJ121.D35	2010s	Education	Other	#N/A
1882	Yes_Application	Kergoat, et al., 2010{#1882}	A discharge summary adapted to the frail elderly to ensure transfer of relevant information from the hospital to community settings: a model	2010	BMC Geriatr	PubMed 21 June 2022	RC952	2010s	Medicine	Medicine	Internal Medicine
1883	Yes_Application	Kelly, et al., 2010{#1883}	Development of mental health first aid guidelines on how a member of the public can support a person affected by a traumatic event: a Delphi study	2010	BMC Psychiatry	PubMed 21 June 2022	RC321	2010s	Medicine	Medicine	Internal Medicine
1884	Yes_Application	Ke, et al., 2010{#1884}	Preferred risk allocation in China’s public–private partnership (PPP) projects	2010	International Journal of Project Management	BSC.22june	T56.8	2010s	Technology	Science and Technology	#N/A
1886	Yes_Application	Katz, et al., 2010{#1886}	Defining oral neglect in institutionalized elderly: a consensus definition for the protection of vulnerable elderly people	2010	J Am Dent Assoc	PubMed 21 June 2022	RK1	2010s	Medicine	Medicine	Dentistry
1887	Yes_Application	Katsioloudis, et al., 2010{#1887}	Identification of Quality Visual-Based Learning Material for Technology Education	2010	Journal of Industrial Teacher Education	ERIC.22june	LB1736	2010s	Education	Other	#N/A
1888	Yes_Application	Kapiriri, et al., 2010{#1888}	Successful priority setting in low and middle income countries: a framework for evaluation	2010	Health Care Anal	PubMed 21 June 2022	RA394	2010s	Medicine	Medicine	Public Aspects of Medicine
1889	Yes_Application	Kanwal, et al., 2010{#1889}	An explicit quality indicator set for measurement of quality of care in patients with cirrhosis	2010	Clin Gastroenterol Hepatol	PubMed 21 June 2022	RC799	2010s	Medicine	Medicine	Internal Medicine
1890	Yes_Application	Kanwal, et al., 2010{#1890}	Measuring quality of care in patients with nonvariceal upper gastrointestinal hemorrhage: development of an explicit quality indicator set	2010	Am J Gastroenterol	PubMed 21 June 2022	RC799	2010s	Medicine	Medicine	Internal Medicine
1891	Yes_Application	Kalay, et al., 2010{#1891}	Description of environmental determinants of quality of life in children with intellectual disability in Japan using the Delphi technique	2010	Environ Health Prev Med	PubMed 21 June 2022	RA565.A1	2010s	Medicine	Medicine	Public Aspects of Medicine
1893	Yes_Application	Kaafarani, et al., 2010{#1893}	Development of trigger tools for surveillance of adverse events in ambulatory surgery	2010	Qual Saf Health Care	PubMed 21 June 2022	RA399	2010s	Medicine	Medicine	Public Aspects of Medicine
1894	Yes_Application	Juwana, et al., 2010{#1894}	A water sustainability index for West Java. Part 1: developing the conceptual framework	2010	Water Sci Technol	PubMed 21 June 2022	TD419	2010s	Technology	Science and Technology	#N/A
1895	Yes_Application	Juwana, et al., 2010{#1895}	A water sustainability index for West Java - Part 2: refining the conceptual framework using Delphi technique	2010	Water Sci Technol	PubMed 21 June 2022	TD419	2010s	Technology	Science and Technology	#N/A
1896	Yes_Application	Juan, et al., 2010{#1896}	Decision support approach based on multiple objectives and resources for assessing the relocation plan of dangerous hillside aggregations	2010	European Journal of Operational Research	BSC.22june	T57.6	2010s	Technology	Science and Technology	#N/A
1897	Yes_Application	Jozi, et al., 2010{#1897}	Presentation of strategic management plan in ecotourism development through SWOT: Case study of Qeshm Island	2010	Journal of Food Agriculture & Environment	WoS 23 June	S494.5.S86	2010s	Agriculture	Science and Technology	#N/A
1899	Yes_Application	Joynt, et al., 2010{#1899}	Chapter 3. Coordination and collaboration with interface units. Recommendations and standard operating procedures for intensive care unit and hospital preparations for an influenza epidemic or mass disaster	2010	Intensive Care Med	PubMed 21 June 2022	RC86	2010s	Medicine	Medicine	Internal Medicine
1901	Yes_Application	Jones, et al., 2010{#1901}	Achieving excellence in postgraduate community nurse practice placements	2010	Br J Community Nurs	PubMed 21 June 2022	RT98	2010s	Medicine	Medicine	Nursing
1902	Yes_Application	John, et al., 2010{#1902}	Improving TMD classification using the Delphi technique	2010	J Oral Rehabil	PubMed 21 June 2022	RK641	2010s	Medicine	Medicine	Dentistry
1903	Yes_Application	Jobin, et al., 2010{#1903}	User's perspectives of barriers and facilitators to implementing quality colonoscopy services in Canada: a study protocol	2010	Implement Sci	PubMed 21 June 2022	RA1	2010s	Medicine	Medicine	Public Aspects of Medicine
1904	Yes_Application	Jeste, et al., 2010{#1904}	Expert consensus on characteristics of wisdom: a Delphi method study	2010	Gerontologist	PubMed 21 June 2022	HQ1060	2010s	Social sciences	Social sciences	#N/A
1906	Yes_Application	Jensen, et al., 2010{#1906}	Expert opinion on "best practices" in the delivery of health care services to immigrants in Denmark	2010	Dan Med Bull	PubMed 21 June 2022	R81	2010s	Medicine	Medicine	Medicine (General)
1908	Yes_Application	Jasovsky, et al., 2010{#1908}	Recruitment & retention report. How do you define nursing excellence?	2010	Nursing Management	BSC.22june	RT89	2010s	Medicine	Medicine	Nursing
1909	Yes_Methodological	Jamnik, et al., 2010{#1909}	Identification and characterization of the critical physically demanding tasks encountered by correctional officers	2010	Appl Physiol Nutr Metab	PubMed 21 June 2022	GV557	2010s	Geography and anthropology	Social sciences	#N/A
1911	Yes_Application	Jäger, et al., 2010{#1911}	Analysis of experts’ and trainers’ views on cyberbullying	2010	Australian Journal of Guidance and Counselling	PsycInfo 22 June 2022	LB1027.5	2010s	Education	Other	#N/A
1912	Yes_Application	Jacobsen, et al., 2010{#1912}	Rationales behind the choice of administration form with fentanyl: Delphi survey among Danish general practitioners	2010	J Opioid Manag	PubMed 21 June 2022	RD86.O64	2010s	Medicine	Medicine	Surgery
1913	Yes_Application	Ivert, et al., 2010{#1913}	The potential benefits of advanced planning and scheduling systems in sales and operations planning	2010	Industrial Management & Data Systems	WoS 23 June	HD28	2010s	Social sciences	Social sciences	#N/A
1914	Yes_Application	Ismail, et al., 2010{#1914}	Adaptation and validation of a self-report measure to evaluate substance use among Sri Lankan adolescents	2010	Subst Use Misuse	PubMed 21 June 2022	RC566.A1	2010s	Medicine	Medicine	Internal Medicine
1915	Yes_Application	Iden, et al., 2010{#1915}	Penetration of services on future networks: Exploring market players' opinions	2010	Journal of Telecommunications Management	BSC.22june	HE	2010s	Social sciences	Social sciences	#N/A
1916	Yes_Application	Iden, et al., 2010{#1916}	Setting the Stage for a Successful ITIL Adoption: A Delphi Study of IT Experts in the Norwegian Armed Forces	2010	Information Systems Management	BSC.22june	T58.6	2010s	Technology	Science and Technology	#N/A
1917	Yes_Application	Hyatt, et al., 2010{#1917}	Sustainable Leaders -- Responsible Action: A Call for Courage During a Crisis of Confidence	2010	SAM Advanced Management Journal (07497075)	BSC.22june	HD28	2010s	Social sciences	Social sciences	#N/A
1919	Yes_Application	Huscher, et al., 2010{#1919}	Development of Clinical Trial Assessments for the Study of Interstitial Lung Disease in Patients who have Connective Tissue Diseases-Methodological Considerations	2010	Curr Rheumatol Rev	PubMed 21 June 2022	Missing	2010s	Medicine	Medicine	#N/A
1920	Yes_Methodological	Huscher, et al., 2010{#1920}	Interactions between rheumatologists and cardio-/pulmonologists in the assessment and use of outcome measures in pulmonary arterial hypertension related to systemic sclerosis	2010	Clin Exp Rheumatol	PubMed 21 June 2022	RC927.A1	2010s	Medicine	Medicine	Internal Medicine
1921	Yes_Application	Hurd, et al., 2010{#1921}	Competency development for chief executive officers in YMCAs	2010	Managing Leisure	BSC.22june	GV181.5	2010s	Geography and anthropology	Social sciences	#N/A
1922	Yes_Application	Hunter, et al., 2010{#1922}	Ways of learning in the pharmaceutical sales industry	2010	Journal of Workplace Learning	PsycInfo 22 June 2022	HF5549.5.T7	2010s	Social sciences	Social sciences	#N/A
1924	Yes_Application	Humber, et al., 2010{#1924}	Rural patients' experiences accessing surgery in British Columbia	2010	Can J Surg	PubMed 21 June 2022	RD1	2010s	Medicine	Medicine	Surgery
1925	Yes_Application	Hugé, et al., 2010{#1925}	Sustainability indicators for clean development mechanism projects in Vietnam	2010	Environment, Development & Sustainability	BSC.22june	HC79.E5	2010s	Social sciences	Social sciences	#N/A
1926	Yes_Application	Huang, et al., 2010{#1926}	Users' Consumption of Healthcare Videos on Hospital Web Sites	2010	Proceedings of the Northeast Business & Economics Association	BSC.22june	HF5001	2010s	Social sciences	Social sciences	#N/A
1927	Yes_Application	Hu, et al., 2010{#1927}	Developing a core competency model of innovative culinary development	2010	International Journal of Hospitality Management	WoS 23 June	TX911.3.M27	2010s	Technology	Science and Technology	#N/A
1928	Yes_Application	Hu, et al., 2010{#1928}	Same bed, but different dreams? Comparing retired and incumbent police officers' perceptions of lost knowledge and transfer mechanisms	2010	Crime Law and Social Change	WoS 23 June	HV6001; HN1 C76	2010s	Social sciences	Social sciences	#N/A
1929	Yes_Application	Hsu, et al., 2010{#1929}	The application of Fuzzy Delphi Method and Fuzzy AHP in lubricant regenerative technology selection	2010	Expert Systems with Applications	WoS 23 June	QA76.76.E95	2010s	Science	Science and Technology	#N/A
1930	Yes_Application	Hsu, et al., 2010{#1930}	Constructing area-level indicators of successful ageing in Taiwan	2010	Health Soc Care Community	PubMed 21 June 2022	HV1	2010s	Social sciences	Social sciences	#N/A
1931	Yes_Application	Hoyt, et al., 2010{#1931}	Nurse Practitioner Delphi Study: competencies for practice in emergency care	2010	J Emerg Nurs	PubMed 21 June 2022	RC86	2010s	Medicine	Medicine	Internal Medicine
1932	Yes_Application	Howell, et al., 2010{#1932}	Assessing preschool number sense: Skills demonstrated by children prior to school entry	2010	Educational Psychology	PsycInfo 22 June 2022	LB1051	2010s	Education	Other	#N/A
1933	Yes_Application	Howard, et al., 2010{#1933}	New legal protections for reporting patient errors under the Patient Safety and Quality Improvement Act: a review of the medical literature and analysis	2010	J Patient Saf	PubMed 21 June 2022	R729.8	2010s	Medicine	Medicine	Medicine (General)
1934	Yes_Application	Horvat, et al., 2010{#1934}	Development and initial validation of a patient satisfaction with pharmacy performance questionnaire (PSPP-Q)	2010	Eval Health Prof	PubMed 21 June 2022	RA399.A1	2010s	Medicine	Medicine	Public Aspects of Medicine
1935	Yes_Application	Hopkins, et al., 2010{#1935}	A proposed lexicon of terms and concepts for human-bear management in North America	2010	Ursus	WoS 23 June	QL737.C27	2010s	Science	Science and Technology	#N/A
1937	Yes_Application	Hon, et al., 2010{#1937}	An analysis for the causes of accidents of repair, maintenance, alteration and addition works in Hong Kong	2010	Safety Science	WoS 23 June	HD7262	2010s	Social sciences	Social sciences	#N/A
1938	Yes_Application	Holt, et al., 2010{#1938}	Potentially inappropriate medications in the elderly: the PRISCUS list	2010	Dtsch Arztebl Int	PubMed 21 June 2022	R51	2010s	Medicine	Medicine	Medicine (General)
1939	Yes_Application	Holliday, et al., 2010{#1939}	The Delphi process: a solution for reviewing novel grant applications	2010	Int J Gen Med	PubMed 21 June 2022	R99	2010s	Medicine	Medicine	Medicine (General)
1940	Yes_Application	Hodkinson, et al., 2010{#1940}	Emergency medicine in the developing world: a Delphi study	2010	Acad Emerg Med	PubMed 21 June 2022	RC86	2010s	Medicine	Medicine	Internal Medicine
1942	Yes_Application	Hick, et al., 2010{#1942}	Chapter 2. Surge capacity and infrastructure considerations for mass critical care. Recommendations and standard operating procedures for intensive care unit and hospital preparations for an influenza epidemic or mass disaster	2010	Intensive Care Med	PubMed 21 June 2022	RC86	2010s	Medicine	Medicine	Internal Medicine
1943	Yes_Application	Heyman, et al., 2010{#1943}	Overcoming Student Retention Issues in Higher Education Online Programs	2010	Online Journal of Distance Learning Administration	ERIC.22june	Missing	2010s	Education	Other	#N/A
1944	Yes_Application	Herbert, et al., 2010{#1944}	Work Roles and Functions of Undergraduate Rehabilitation Services Alumni: A Pilot Study	2010	Rehabilitation Education	CINAHL 21 June 2022	HD7255.5	2010s	Social sciences	Social sciences	#N/A
1947	Yes_Application	Henderson, et al., 2010{#1947}	How should we implement psychiatric advance directives? Views of consumers, caregivers, mental health providers and researchers	2010	Adm Policy Ment Health	PubMed 21 June 2022	RA790.A1	2010s	Medicine	Medicine	Public Aspects of Medicine
1948	Yes_Methodological	Healy, et al., 2010{#1948}	Prediction Markets: Alternative Mechanisms for Complex Environments with Few Traders	2010	Management Science	BSC.22june	HD28	2010s	Social sciences	Social sciences	#N/A
1952	Yes_Application	Hatzichristou, et al., 2010{#1952}	Recommendations for the clinical evaluation of men and women with sexual dysfunction	2010	J Sex Med	PubMed 21 June 2022	HQ1	2010s	Social sciences	Social sciences	#N/A
1954	Yes_Application	Hassan, et al., 2010{#1954}	Development and validation of a new Prescription Quality Index	2010	Br J Clin Pharmacol	PubMed 21 June 2022	RM301.28; RM1	2010s	Medicine	Medicine	Therapeutics, Pharmacology
1955	Yes_Application	Hart, et al., 2010{#1955}	A Delphi study to determine baseline informatics competencies for nurse managers	2010	Comput Inform Nurs	PubMed 21 June 2022	RT50.5	2010s	Medicine	Medicine	Nursing
1956	Yes_Application	Hart, et al., 2010{#1956}	Development of mental health first aid guidelines for Aboriginal and Torres Strait Islander people experiencing problems with substance use: a Delphi study	2010	BMC Psychiatry	PubMed 21 June 2022	RC321	2010s	Medicine	Medicine	Internal Medicine
1960	Yes_Application	Hansen, et al., 2010{#1960}	Quality indicators for diagnosis and treatment of respiratory tract infections in general practice: a modified Delphi study	2010	Scand J Prim Health Care	PubMed 21 June 2022	RA427.9	2010s	Medicine	Medicine	Public Aspects of Medicine
1961	Yes_Application	Hanafizadeh, et al., 2010{#1961}	An expert system for perfume selection using artificial neural network	2010	Expert Systems with Applications	WoS 23 June	QA76.76.E95	2010s	Science	Science and Technology	#N/A
1962	Yes_Application	Hamilton, et al., 2010{#1962}	Comparative Assessment of Water Quality with the Trophic Level Index and the Delphi Method in Lakes Rotoiti and Rotorua, New Zealand	2010	Water Quality Research Journal of Canada	WoS 23 June	TD419.5	2010s	Technology	Science and Technology	#N/A
1963	Yes_Methodological	Hallowell, et al., 2010{#1963}	Qualitative Research: Application of the Delphi Method to CEM Research	2010	Journal of Construction Engineering & Management	BSC.22june	TA1	2010s	Technology	Science and Technology	#N/A
1964	Yes_Application	Hall, et al., 2010{#1964}	Protective security measures for major sport events: proposing a baseline standard	2010	Journal of Emergency Management	CINAHL 21 June 2022	HV551.2	2010s	Social sciences	Social sciences	#N/A
1965	Yes_Application	Halcomb, et al., 2010{#1965}	Development of a clinician-led research agenda for general practice nurses	2010	Australian Journal of Advanced Nursing	CINAHL 21 June 2022	RT1	2010s	Medicine	Medicine	Nursing
1967	Yes_Application	Gwee, et al., 2010{#1967}	Asian consensus on irritable bowel syndrome	2010	J Gastroenterol Hepatol	PubMed 21 June 2022	RC799	2010s	Medicine	Medicine	Internal Medicine
1969	Yes_Application	Guan, et al., 2010{#1969}	Influences of Psychological Factors on Image Color Preferences Evaluation	2010	Color Research and Application	WoS 23 June	QC494	2010s	Science	Science and Technology	#N/A
1970	Yes_Application	Grivas, et al., 2010{#1970}	Terminology - glossary including acronyms and quotations in use for the conservative spinal deformities treatment: 8th SOSORT consensus paper	2010	Scoliosis	PubMed 21 June 2022	Missing	2010s	Medicine	Medicine	#N/A
1971	Yes_Application	Greenwood, et al., 2010{#1971}	CHoice of Outcome In Cbt for psychosEs (CHOICE): the development of a new service user-led outcome measure of CBT for psychosis	2010	Schizophr Bull	PubMed 21 June 2022	RC514	2010s	Medicine	Medicine	Internal Medicine
1972	Yes_Application	Graham, et al., 2010{#1972}	Hearing the voices of general staff: a Delphi study of the contributions of general staff to student outcomes	2010	Journal of Higher Education Policy & Management	BSC.22june	LB2341	2010s	Education	Other	#N/A
1973	Yes_Application	Grabkowsky, et al., 2010{#1973}	Investigation and quantification of prevalent risk factors for the introduction of avian influenza in European poultry farms	2010	Worlds Poultry Science Journal	WoS 23 June	SF481	2010s	Agriculture	Science and Technology	#N/A
1974	Yes_Application	Gow-Liang, et al., 2010{#1974}	THE KEY FACTORS TO THE SUCCESSFUL GENERATION OF INTELLECTUAL CAPITAL: THE BANK CORPORATE LOANS DEPARTMENT EXAMPLE	2010	International Journal of Electronic Business Management	BSC.22june	HF5548.32	2010s	Social sciences	Social sciences	#N/A
1975	Yes_Application	Gould, et al., 2010{#1975}	Variation and uncertainties in the classification of sudden unexpected infant deaths among paediatric pathologists in the UK: findings of a National Delphi Study	2010	J Clin Pathol	PubMed 21 June 2022	RB1	2010s	Medicine	Medicine	Pathology
1977	Yes_Methodological	Goodwin, et al., 2010{#1977}	The limits of forecasting methods in anticipating rare events	2010	Technological Forecasting and Social Change	WoS 23 June	T174	2010s	Technology	Science and Technology	#N/A
1979	Yes_Application	Goldstein, et al., 2010{#1979}	Responding to Recession: IT Funding and Cost Management in Higher Education. Key Findings	2010	EDUCAUSE	ERIC.22june	LB2300; L11	2010s	Education	Other	#N/A
1980	Yes_Application	Goldman, et al., 2010{#1980}	Setting the Scope of Concept Inventories for Introductory Computing Subjects	2010	ACM Transactions on Computing Education	ERIC.22june	QA76.27	2010s	Science	Science and Technology	#N/A
1981	Yes_Application	Golchin, et al., 2010{#1981}	Creating national care standards for neonatal intensive care units in 2007	2010	Iran J Nurs Midwifery Res	PubMed 21 June 2022	RG965.I7	2010s	Medicine	Medicine	Gynecology and Obstetrics
1983	Yes_Application	Gleberzon, et al., 2010{#1983}	Jurisprudence and business management course content taught at accredited chiropractic colleges: A comparative audit	2010	J Can Chiropr Assoc	PubMed 21 June 2022	Missing	2010s	Medicine	Medicine	#N/A
1984	Yes_Application	Gleberzon, et al., 2010{#1984}	Restructuring of the jurisprudence course taught at the Canadian Memorial Chiropractic College	2010	J Can Chiropr Assoc	PubMed 21 June 2022	Missing	2010s	Medicine	Medicine	#N/A
1985	Yes_Application	Glässel, et al., 2010{#1985}	Content validation of the International Classification of Functioning, Disability and Health (ICF) Core Set for stroke: the perspective of occupational therapists	2010	Can J Occup Ther	PubMed 21 June 2022	RM735	2010s	Medicine	Medicine	Therapeutics, Pharmacology
1986	Yes_Methodological	Geist, et al., 2010{#1986}	Using the Delphi method to engage stakeholders: a comparison of two studies	2010	Eval Program Plann	PubMed 21 June 2022	H62.A1	2010s	Social sciences	Social sciences	#N/A
1987	Yes_Application	Geisler, et al., 2010{#1987}	Leadership in health care: developing a post-merger strategy for Europe's largest university hospital	2010	J Health Organ Manag	PubMed 21 June 2022	RA971	2010s	Medicine	Medicine	Public Aspects of Medicine
1990	Yes_Application	Gebhardt, et al., 2010{#1990}	Validation of the comprehensive ICF Core Set for rheumatoid arthritis: the perspective of physicians	2010	J Rehabil Med	PubMed 21 June 2022	RM695	2010s	Medicine	Medicine	Therapeutics, Pharmacology
1991	Yes_Application	Garrouste-Orgeas, et al., 2010{#1991}	Selected medical errors in the intensive care unit: results of the IATROREF study: parts I and II	2010	Am J Respir Crit Care Med	PubMed 21 June 2022	RC306	2010s	Medicine	Medicine	Internal Medicine
1992	Yes_Application	Gardner, et al., 2010{#1992}	International consensus study of antipsychotic dosing	2010	Am J Psychiatry	PubMed 21 June 2022	RC321	2010s	Medicine	Medicine	Internal Medicine
1993	Yes_Application	García-Crespo, et al., 2010{#1993}	A Qualitative Study of Hard Decision Making in Managing Global Software Development Teams	2010	Information Systems Management	BSC.22june	T58.6	2010s	Technology	Science and Technology	#N/A
1995	Yes_Application	Garcia, et al., 2010{#1995}	Progress and priorities in the health of women and girls: a decade of advances and challenges	2010	J Womens Health (Larchmt)	PubMed 21 June 2022	RA564.85	2010s	Medicine	Medicine	Public Aspects of Medicine
1996	Yes_Application	Gan, et al., 2010{#1996}	Development and preliminary evaluation of a structured family system intervention for adolescents with brain injury and their families	2010	Brain Inj	PubMed 21 June 2022	RC387.5	2010s	Medicine	Medicine	Internal Medicine
1997	Yes_Application	Gagnon, et al., 2010{#1997}	Multi-level analysis of electronic health record adoption by health care professionals: a study protocol	2010	Implement Sci	PubMed 21 June 2022	RA1	2010s	Medicine	Medicine	Public Aspects of Medicine
1998	Yes_Application	Gagnon, et al., 2010{#1998}	Migration and perinatal health surveillance: an international Delphi survey	2010	Eur J Obstet Gynecol Reprod Biol	PubMed 21 June 2022	RG1	2010s	Medicine	Medicine	Gynecology and Obstetrics
1999	Yes_Application	Gabel, et al., 2010{#1999}	Validation of consensus panel diagnosis in dementia	2010	Arch Neurol	PubMed 21 June 2022	RC321	2010s	Medicine	Medicine	Internal Medicine
2001	Yes_Application	Furst, et al., 2010{#2001}	How to Support Forest Management in a World of Change: Results of Some Regional Studies	2010	Environmental Management	WoS 23 June	TD169	2010s	Technology	Science and Technology	#N/A
2002	Yes_Application	Frulloni, et al., 2010{#2002}	Italian consensus guidelines for chronic pancreatitis	2010	Dig Liver Dis	PubMed 21 June 2022	RC799	2010s	Medicine	Medicine	Internal Medicine
2003	Yes_Application	Fogo, et al., 2010{#2003}	Scoring system for renal pathology in Fabry disease: report of the International Study Group of Fabry Nephropathy (ISGFN)	2010	Nephrol Dial Transplant	PubMed 21 June 2022	RC902.A1	2010s	Medicine	Medicine	Internal Medicine
2004	Yes_Application	Flume, et al., 2010{#2004}	Cystic fibrosis pulmonary guidelines: pulmonary complications: hemoptysis and pneumothorax	2010	Am J Respir Crit Care Med	PubMed 21 June 2022	RC306	2010s	Medicine	Medicine	Internal Medicine
2005	Yes_Application	Flouris, et al., 2010{#2005}	Development of a questionnaire for evaluating genetics education in general practice	2010	J Community Genet	PubMed 21 June 2022	RB155	2010s	Medicine	Medicine	Pathology
2006	Yes_Application	Fitzsimons, et al., 2010{#2006}	Setting maternity care standards for women with obesity in pregnancy	2010	Semin Fetal Neonatal Med	PubMed 21 June 2022	RJ251	2010s	Medicine	Medicine	Pediatrics
2007	Yes_Application	FitzGerald, et al., 2010{#2007}	A national framework for disaster health education in Australia	2010	Prehosp Disaster Med	PubMed 21 June 2022	RA645.5	2010s	Medicine	Medicine	Public Aspects of Medicine
2008	Yes_Application	Fisher, et al., 2010{#2008}	A novel classification system for spinal instability in neoplastic disease: an evidence-based approach and expert consensus from the Spine Oncology Study Group	2010	Spine (Phila Pa 1976)	PubMed 21 June 2022	RD768	2010s	Medicine	Medicine	Surgery
2009	Yes_Methodological	Finelli, et al., 2010{#2009}	Consulting the Delphi: A New Idea for Collecting Student Feedback through the Two Survey Method (TSM)	2010	Journal of Faculty Development	ERIC.22june	LB1738	2010s	Education	Other	#N/A
2010	Yes_Application	Fetro, et al., 2010{#2010}	Perceived Personal and Social Competence: Development of Valid and Reliable Measures	2010	Health Educator	ERIC.22june	RA773	2010s	Medicine	Medicine	Public Aspects of Medicine
2014	Yes_Application	Farzandipour, et al., 2010{#2014}	Security requirements and solutions in electronic health records: lessons learned from a comparative study	2010	J Med Syst	PubMed 21 June 2022	R858.A1	2010s	Medicine	Medicine	Medicine (General)
2015	Yes_Application	Farabaugh, et al., 2010{#2015}	Management of chronic spine-related conditions: consensus recommendations of a multidisciplinary panel	2010	J Manipulative Physiol Ther	PubMed 21 June 2022	RM724	2010s	Medicine	Medicine	Therapeutics, Pharmacology
2016	Yes_Application	Fang, et al., 2010{#2016}	Regional inequality in health and its determinants: evidence from China	2010	Health Policy	PubMed 21 June 2022	RA1; RA393	2010s	Medicine	Medicine	Public Aspects of Medicine
2019	Yes_Application	Fairley, et al., 2010{#2019}	Computer-assisted self interviewing in sexual health clinics	2010	Sex Transm Dis	PubMed 21 June 2022	RC201.A1	2010s	Medicine	Medicine	Internal Medicine
2020	Yes_Application	Faes, et al., 2010{#2020}	Developing and evaluating complex healthcare interventions in geriatrics: the use of the medical research council framework exemplified on a complex fall prevention intervention	2010	J Am Geriatr Soc	PubMed 21 June 2022	RC952; RC952.A1	2010s	Medicine	Medicine	Internal Medicine
2021	Yes_Application	Expósito, et al., 2010{#2021}	Controversies on the management of clinical situations with low therapeutic effectiveness in oncology	2010	Clin Transl Oncol	PubMed 21 June 2022	RC254.A1	2010s	Medicine	Medicine	Internal Medicine
2022	Yes_Application	Evans, et al., 2010{#2022}	Clinical presentation and initial management of black men and white men with prostate cancer in the United Kingdom: the PROCESS cohort study	2010	Br J Cancer	PubMed 21 June 2022	RC261.A1	2010s	Medicine	Medicine	Internal Medicine
2023	Yes_Application	Elmer, et al., 2010{#2023}	A delphi method expert survey to derive standards for flood damage data collection	2010	Risk Anal	PubMed 21 June 2022	T174.5	2010s	Technology	Science and Technology	#N/A
2024	Yes_Application	Elliott, et al., 2010{#2024}	The Chinese business environment in the next decade: Report from a Delphi study	2010	Asian Business & Management	BSC.22june	HF3751	2010s	Social sciences	Social sciences	#N/A
2025	Yes_Application	Elfeddali, et al., 2010{#2025}	Factors underlying smoking relapse prevention: results of an international Delphi study	2010	Health Educ Res	PubMed 21 June 2022	RA440.A1	2010s	Medicine	Medicine	Public Aspects of Medicine
2026	Yes_Application	Einaudi, et al., 2010{#2026}	Parental experience following perinatal death: exploring the issues to make progress	2010	Eur J Obstet Gynecol Reprod Biol	PubMed 21 June 2022	RG1	2010s	Medicine	Medicine	Gynecology and Obstetrics
2027	Yes_Application	Dutta, et al., 2010{#2027}	The Conduct of Socially Valid Investigation by Culturally Diverse Researchers: A Delphi Study	2010	Rehabilitation Education	CINAHL 21 June 2022	HD7255.5	2010s	Social sciences	Social sciences	#N/A
2029	Yes_Application	Durham, et al., 2010{#2029}	A generic consensus assessment of undergraduate competence in forceps exodontia in the United Kingdom	2010	Eur J Dent Educ	PubMed 21 June 2022	RK114	2010s	Medicine	Medicine	Dentistry
2031	Yes_Application	Duan, et al., 2010{#2031}	Identifying key factors affecting transnational knowledge transfer	2010	Information & Management	PsycInfo 22 June 2022	HD28	2010s	Social sciences	Social sciences	#N/A
2032	Yes_Application	Downar, et al., 2010{#2032}	What should we say when discussing "code status" and life support with a patient? A Delphi analysis	2010	J Palliat Med	PubMed 21 June 2022	R726.8	2010s	Medicine	Medicine	Medicine (General)
2033	Yes_Application	Doluschitz, et al., 2010{#2033}	Quality assurance and traceability of foods of animal origin: major findings from the research project IT FoodTrace	2010	Journal Fur Verbraucherschutz Und Lebensmittelsicherheit-Journal of Consumer Protection and Food Safety	WoS 23 June	TX531	2010s	Technology	Science and Technology	#N/A
2035	Yes_Application	Dikmen, et al., 2010{#2035}	Using analytic network process to assess business failure risks of construction firms	2010	Engineering Construction & Architectural Management (09699988)	BSC.22june	HD9715.A1	2010s	Social sciences	Social sciences	#N/A
2038	Yes_Application	DeWolfe, et al., 2010{#2038}	Preceptors' perspective on recruitment, support, and retention of preceptors	2010	J Nurs Educ	PubMed 21 June 2022	RT1	2010s	Medicine	Medicine	Nursing
2039	Yes_Application	Dettori, et al., 2010{#2039}	Methods for the systematic reviews on patient safety during spine surgery	2010	Spine (Phila Pa 1976)	PubMed 21 June 2022	RD768	2010s	Medicine	Medicine	Surgery
2040	Yes_Application	Dernis, et al., 2010{#2040}	Use of glucocorticoids in rheumatoid arthritis - pratical modalities of glucocorticoid therapy: recommendations for clinical practice based on data from the literature and expert opinion	2010	Joint Bone Spine	PubMed 21 June 2022	Missing	2010s	Medicine	Medicine	#N/A
2041	Yes_Application	Derdall, et al., 2010{#2041}	Evaluating students' use of web-based communication during practice placements	2010	British Journal of Occupational Therapy	CINAHL 21 June 2022	RM735.A1	2010s	Medicine	Medicine	Therapeutics, Pharmacology
2046	Yes_Application	de Wet, et al., 2010{#2046}	The development and psychometric evaluation of a safety climate measure for primary care	2010	Qual Saf Health Care	PubMed 21 June 2022	RA399	2010s	Medicine	Medicine	Public Aspects of Medicine
2048	Yes_Application	de Medeiros, et al., 2010{#2048}	The Neuropsychiatric Inventory-Clinician rating scale (NPI-C): reliability and validity of a revised assessment of neuropsychiatric symptoms in dementia	2010	Int Psychogeriatr	PubMed 21 June 2022	RC451.4.A5	2010s	Medicine	Medicine	Internal Medicine
2049	Yes_Application	de Mauroy, et al., 2010{#2049}	7th SOSORT consensus paper: conservative treatment of idiopathic & Scheuermann's kyphosis	2010	Scoliosis	PubMed 21 June 2022	Missing	2010s	Medicine	Medicine	#N/A
2050	Yes_Application	de Cordova, et al., 2010{#2050}	Using the nursing interventions classification as a potential measure of nurse workload	2010	J Nurs Care Qual	PubMed 21 June 2022	RT85.5	2010s	Medicine	Medicine	Nursing
2052	Yes_Application	Daud, et al., 2010{#2052}	Identification of competencies for Malaysian occupational safety and health professionals	2010	Ind Health	PubMed 21 June 2022	RC963	2010s	Medicine	Medicine	Internal Medicine
2053	Yes_Application	Daud, et al., 2010{#2053}	Exploring Competencies	2010	Professional Safety	BSC.22june	T55.A1	2010s	Technology	Science and Technology	#N/A
2054	Yes_Application	Darcy, et al., 2010{#2054}	Accessible tourism and sustainability: a discussion and case study	2010	Journal of Sustainable Tourism	WoS 23 June	G155.A1	2010s	Geography and anthropology	Social sciences	#N/A
2056	Yes_Application	Cuthbertson, et al., 2010{#2056}	A study of the perceived risks, benefits and barriers to the use of SDD in adult critical care units (the SuDDICU study)	2010	Trials	PubMed 21 June 2022	R853.G76	2010s	Medicine	Medicine	Medicine (General)
2057	Yes_Application	Cumyn, et al., 2010{#2057}	Validation of a Canadian curriculum in obstetric medicine	2010	Obstet Med	PubMed 21 June 2022	RG1	2010s	Medicine	Medicine	Gynecology and Obstetrics
2058	Yes_Application	Culley, et al., 2010{#2058}	Development and validation of a mass casualty conceptual model	2010	J Nurs Scholarsh	PubMed 21 June 2022	RT1	2010s	Medicine	Medicine	Nursing
2059	Yes_Application	Cullen, et al., 2010{#2059}	Comprehensive standardized data definitions for acute coronary syndrome research in emergency departments in Australasia	2010	Emerg Med Australas	PubMed 21 June 2022	RC86	2010s	Medicine	Medicine	Internal Medicine
2061	Yes_Application	Crabbe, et al., 2010{#2061}	Is Capacity Building Important in Policy Development for Sustainability? A Case Study Using Action Plans for Sustainable Marine Protected Areas in Belize	2010	Society & Natural Resources	WoS 23 June	HC10	2010s	Social sciences	Social sciences	#N/A
2062	Yes_Application	Cox, et al., 2010{#2062}	A Delphi study on research priorities in radiation therapy: The Australian perspective	2010	Radiography	CINAHL 21 June 2022	Missing	2010s	Medicine	Medicine	#N/A
2063	Yes_Application	Cowan, et al., 2010{#2063}	Exploring the impact of technology development and adoption for sustainable hydroelectric power and storage technologies in the Pacific Northwest United States	2010	Energy	WoS 23 June	HD9502.A1	2010s	Social sciences	Social sciences	#N/A
2064	Yes_Application	Costa, et al., 2010{#2064}	Comparison of a computer system evaluation of intrapartum cardiotocographic events and a consensus of clinicians	2010	J Perinat Med	PubMed 21 June 2022	RG626	2010s	Medicine	Medicine	Gynecology and Obstetrics
2065	Yes_Application	Cook, et al., 2010{#2065}	Development of a Quality Checklist Using Delphi Methods for Prescriptive Clinical Prediction Rules: the QUADCPR	2010	J Manipulative Physiol Ther	PubMed 21 June 2022	RM724	2010s	Medicine	Medicine	Therapeutics, Pharmacology
2066	Yes_Application	Colucci, et al., 2010{#2066}	Mental Health First Aid guidelines for helping a suicidal person: a Delphi consensus study in the Philippines	2010	Int J Ment Health Syst	PubMed 21 June 2022	RA790.A1	2010s	Medicine	Medicine	Public Aspects of Medicine
2067	Yes_Application	Colucci, et al., 2010{#2067}	Mental Health First Aid guidelines for helping a suicidal person: a Delphi consensus study in India	2010	Int J Ment Health Syst	PubMed 21 June 2022	RA790.A1	2010s	Medicine	Medicine	Public Aspects of Medicine
2069	Yes_Application	Collins, et al., 2010{#2069}	Evaluation of current equine welfare issues in Ireland: causes, desirability, feasibility and means of raising standards	2010	Equine Vet J	PubMed 21 June 2022	SF951	2010s	Agriculture	Science and Technology	#N/A
2070	Yes_Application	Coleman, et al., 2010{#2070}	Consensus methods to identify a set of potential performance indicators for systems of emergency and urgent care	2010	J Health Serv Res Policy	PubMed 21 June 2022	RA393	2010s	Medicine	Medicine	Public Aspects of Medicine
2071	Yes_Application	Cole, et al., 2010{#2071}	Reframing Research Administration	2010	Journal of Research Administration	BSC.22june	Q180.55.M3	2010s	Science	Science and Technology	#N/A
2072	Yes_Application	Coderre, et al., 2010{#2072}	Measuring retailers' commitment toward regional foods: the CIBLE-Chaire Bombardier Index	2010	British Food Journal	WoS 23 June	TX501	2010s	Technology	Science and Technology	#N/A
2074	Yes_Application	Clark, et al., 2010{#2074}	An Examination of Leadership Issues Facing Pennsylvania Career and Technical Administrators	2010	Career and Technical Education Research	ERIC.22june	LC1041	2010s	Education	Other	#N/A
2076	Yes_Application	Chung, et al., 2010{#2076}	Is quality of colorectal cancer care good enough? Core measures development and its application for comparing hospitals in Taiwan	2010	BMC Health Serv Res	PubMed 21 June 2022	RA440.85	2010s	Medicine	Medicine	Public Aspects of Medicine
2077	Yes_Methodological	Chung, et al., 2010{#2077}	A guide to organizing a multicenter clinical trial	2010	Plast Reconstr Surg	PubMed 21 June 2022	RD118.A1	2010s	Medicine	Medicine	Surgery
2079	Yes_Application	Christian, et al., 2010{#2079}	Chapter 7. Critical care triage. Recommendations and standard operating procedures for intensive care unit and hospital preparations for an influenza epidemic or mass disaster	2010	Intensive Care Med	PubMed 21 June 2022	RC86	2010s	Medicine	Medicine	Internal Medicine
2080	Yes_Application	Choy, et al., 2010{#2080}	Clinical domains of fibromyalgia syndrome: Determination through the OMERACT process	2010	J Musculoskel Pain	AMED 22 June 2022	RC927.3	2010s	Medicine	Medicine	Internal Medicine
2081	Yes_Application	Chow, et al., 2010{#2081}	The consensus of local stakeholders and outside experts in suitability modeling for future camp development	2010	Landscape and Urban Planning	WoS 23 June	HT166	2010s	Social sciences	Social sciences	#N/A
2082	Yes_Application	Chou, et al., 2010{#2082}	Promoting patient-centered preventive care using a wellness portal: preliminary findings	2010	J Prim Care Community Health	PubMed 21 June 2022	RC46	2010s	Medicine	Medicine	Internal Medicine
2084	Yes_Application	Chitty, et al., 2010{#2084}	Mapping Asian international communication	2010	Asian Journal of Communication	WoS 23 June	P92.A7	2010s	Language and literature	Other	#N/A
2085	Yes_Application	Cheng, et al., 2010{#2085}	Development and preliminary testing of a self-rating instrument to measure self-directed learning ability of nursing students	2010	Int J Nurs Stud	PubMed 21 June 2022	RT1	2010s	Medicine	Medicine	Nursing
2086	Yes_Application	Cheng, et al., 2010{#2086}	Quality indicators for multiple sclerosis	2010	Mult Scler	PubMed 21 June 2022	RC377	2010s	Medicine	Medicine	Internal Medicine
2087	Yes_Application	Chen, et al., 2010{#2087}	A Delphi-based rough sets fusion model for extracting payment rules of vehicle license tax in the government sector	2010	Expert Systems with Applications	WoS 23 June	QA76.76.E95	2010s	Science	Science and Technology	#N/A
2088	Yes_Application	Chen, et al., 2010{#2088}	A hybrid Delphi-Bayesian method to establish business data integrity policy A benchmark data center case study	2010	Kybernetes	WoS 23 June	Q300	2010s	Science	Science and Technology	#N/A
2089	Yes_Application	Chen, et al., 2010{#2089}	The use of a hybrid fuzzy-Delphi-AHP approach to develop global business intelligence for information service firms	2010	Expert Systems with Applications	WoS 23 June	QA76.76.E95	2010s	Science	Science and Technology	#N/A
2090	Yes_Application	Chen, et al., 2010{#2090}	Comprehensive Evaluation of Tobacco Ecological Suitability of Henan Province Based on GIS	2010	Agricultural Sciences in China	WoS 23 June	S19	2010s	Agriculture	Science and Technology	#N/A
2091	Yes_Application	Chen, et al., 2010{#2091}	A study of operating room scheduling that integrates multiple quantitative and qualitative objectives	2010	J Nurs Res	PubMed 21 June 2022	Missing	2010s	Medicine	Medicine	#N/A
2092	Yes_Application	Chauleur, et al., 2010{#2092}	Use of the Delphi method to facilitate antithrombotics prescription during pregnancy	2010	Thromb Res	PubMed 21 June 2022	RC633.A1; RC394.T5	2010s	Medicine	Medicine	Internal Medicine
2093	Yes_Application	Chang, et al., 2010{#2093}	Aviation occupant survival factors: an empirical study of the SQ006 accident	2010	Accid Anal Prev	PubMed 21 June 2022	HV675.A1	2010s	Social sciences	Social sciences	#N/A
2094	Yes_Application	Chang, et al., 2010{#2094}	Evaluating impacts of the MNE R&D Centre Programme on the national innovation system in Taiwan	2010	Research Evaluation	WoS 23 June	Q180.55.E9	2010s	Science	Science and Technology	#N/A
2096	Yes_Application	Chang, et al., 2010{#2096}	A Delphi study to validate an advanced practice nursing tool	2010	J Adv Nurs	PubMed 21 June 2022	RT1	2010s	Medicine	Medicine	Nursing
2098	Yes_Application	Cetin, et al., 2010{#2098}	Organizational effectiveness at seaports: a systems approach	2010	Maritime Policy & Management	BSC.22june	HC92	2010s	Social sciences	Social sciences	#N/A
2099	Yes_Application	Celiktas, et al., 2010{#2099}	Hydrogen is not an utopia for Turkey	2010	International Journal of Hydrogen Energy	WoS 23 June	TP360	2010s	Technology	Science and Technology	#N/A
2100	Yes_Application	Celiktas, et al., 2010{#2100}	From potential forecast to foresight of Turkey's renewable energy with Delphi approach	2010	Energy	WoS 23 June	HD9502.A1	2010s	Social sciences	Social sciences	#N/A
2101	Yes_Application	Castanos, et al., 2010{#2101}	The Wiki as a Virtual Space for Qualitative Data Collection	2010	Qualitative Report	ERIC.22june	H62.A1	2010s	Social sciences	Social sciences	#N/A
2103	Yes_Application	Carney, et al., 2010{#2103}	Utility of the AAMC's Graduation Questionnaire to study behavioral and social sciences domains in undergraduate medical education	2010	Acad Med	PubMed 21 June 2022	R11	2010s	Medicine	Medicine	Medicine (General)
2104	Yes_Application	Carnes, et al., 2010{#2104}	Defining adverse events in manual therapies: a modified Delphi consensus study	2010	Man Ther	PubMed 21 June 2022	RM724	2010s	Medicine	Medicine	Therapeutics, Pharmacology
2105	Yes_Application	Cardoso, et al., 2010{#2105}	Representing nursing knowledge on maternal and neonatal health: a study on the cultural suitability of ICNP®	2010	Int Nurs Rev	PubMed 21 June 2022	RT1	2010s	Medicine	Medicine	Nursing
2108	Yes_Application	Campbell, et al., 2010{#2108}	Implementation of best practice in the prevention of heel pressure ulcers in the acute orthopedic population	2010	Int Wound J	PubMed 21 June 2022	RD92	2010s	Medicine	Medicine	Surgery
2109	Yes_Application	Camisón, et al., 2010{#2109}	The future of the quality/excellence function: A vision from the Spanish firm	2010	Total Quality Management & Business Excellence	BSC.22june	TS1	2010s	Technology	Science and Technology	#N/A
2110	Yes_Application	Byrne, et al., 2010{#2110}	Core competencies in natural health products for Canadian pharmacy students	2010	Am J Pharm Educ	PubMed 21 June 2022	RS110	2010s	Medicine	Medicine	Pharmacy and Materia Medica
[truncated: 17,982 more rows]

## Sheet: Duplicates to Review
Refid	Author	Title	Abstract	Journal	pages	year	Database	Possible duplicate	Duplicate	Delete
[truncated: 72 more rows]

[truncated: 1 more sheets: Duplicates]
